# Supplementary material for: Crystal structure of 1,2,3,4-di-O-methyl­ene-α-d-galacto­pyran­ose
Source: Acta Crystallogr E Crystallogr Commun. 2015 Nov 21;71(Pt 12):o961–2. doi: 10.1107/S2056989015021854 (PMC4719923; doi:10.1107/S2056989015021854)
Supplement: Supplementary file 1 [file e-71-0o961-sup1.cif]

##############################################################################
#                                                                            #
# This CIF contains the data in a paper accepted for publication in          #
# Acta Crystallographica Section E. It conforms to the requirements of       #
# Notes for Authors for Acta Crystallographica Section E, and has been       #
# peer reviewed under the auspices of the IUCr Commission on Journals.       #
#                                                                            #
# Full details of the Crystallographic Information File format               #
# are given in the paper "The Crystallographic Information File (CIF):       #
# a New Standard Archive File for Crystallography" by S. R. Hall, F. H.      #
# Allen and I. D. Brown [Acta Cryst. (1991), A47, 655-685].                  #
#                                                                            #
# The current version of the core CIF dictionary is obtainable from          #
# ftp://ftp.iucr.org/pub/cif_core.dic.                                       #
#                                                                            #
# Software is freely available for graphical display of the structure(s)     #
# in this CIF. For information consult the CIF software page                 #
# http://www.iucr.org/resources/cif/software.                                #
#                                                                            #
# This file may be used for bona fide research purposes within the           #
# scientific community so long as proper attribution is given to the journal # 
# article from which it was obtained.                                        #
#                                                                            #
##############################################################################
data_I
_database_code_depnum_ccdc_archive 'CCDC 1437272'
_audit_creation_method     'SHELXL-2014/7'
_chemical_name_systematic
;
1,2,3,4-di-<i>O</i>-Methylene-\a-<i>D</i>-galactopyranose
;
_chemical_name_common
;
(1<i>S</i>,2<i>R</i>,6<i>R</i>,8<i>R</i>,9<i>S</i>)-3,5,7,10,12-\
Pentaoxatricyclo[7.3.0.0^2,6^]dodecan-8-ylmethanol
;
_chemical_formula_moiety     'C8 H12 O6'
_chemical_formula_sum     'C8 H12 O6'
_chemical_formula_iupac     'C8 H12 O6'
_chemical_formula_weight     204.18
_chemical_melting_point     ?
_shelx_space_group_comment
;
The symmetry employed for this shelxl refinement is uniquely defined
by the following loop, which should always be used as a source of
symmetry information in preference to the above space-group names.
They are only intended as comments.
;
_space_group_crystal_system     orthorhombic
_space_group_name_H-M_alt     'P 21 21 21'
_space_group_name_Hall     'P 2ac 2ab'
loop_
    _symmetry_equiv_pos_as_xyz
    'x, y, z'
    '-x+1/2, -y, z+1/2'
    'x+1/2, -y+1/2, -z'
    '-x, y+1/2, -z+1/2'
_cell_length_a     6.4876(6)
_cell_length_b     6.6364(5)
_cell_length_c     20.1224(16)
_cell_angle_alpha     90.00
_cell_angle_beta     90.00
_cell_angle_gamma     90.00
_cell_volume     866.36(12)
_cell_formula_units_Z     4
_cell_measurement_reflns_used     2468
_cell_measurement_theta_min     2.02
_cell_measurement_theta_max     30.69
_cell_measurement_temperature     100(2)
_exptl_crystal_description     plate
_exptl_crystal_colour     colorless
_exptl_crystal_size_max     0.43
_exptl_crystal_size_mid     0.32
_exptl_crystal_size_min     0.04
_exptl_crystal_density_diffrn     1.565
_exptl_crystal_density_meas     ?
_exptl_crystal_density_method     'not measured'
_exptl_crystal_F_000     432
_exptl_absorpt_coefficient_mu     0.136
_exptl_absorpt_correction_type     multi-scan
_exptl_absorpt_process_details
;
(Blessing, 1995)
;
_shelx_estimated_absorpt_T_min     ?
_shelx_estimated_absorpt_T_max     ?
_exptl_absorpt_correction_T_min     0.705
_exptl_absorpt_correction_T_max     0.746
_exptl_special_details     ?
_diffrn_ambient_temperature     100(2)
_diffrn_radiation_type     MoK\a
_diffrn_radiation_wavelength     0.71073
_diffrn_radiation_monochromator     Triumph
_diffrn_measurement_device_type     'Bruker Kappa APEXII DUO'
_diffrn_measurement_method     '\f scans, and \w scans'
_diffrn_detector_area_resol_mean     ?
_diffrn_reflns_number     10453
_diffrn_reflns_av_R_equivalents     0.0228
_diffrn_reflns_av_sigmaI/netI     0.0210
_diffrn_reflns_theta_min     2.024
_diffrn_reflns_theta_max     30.690
_diffrn_reflns_theta_full     25.242
_diffrn_measured_fraction_theta_max     0.995
_diffrn_measured_fraction_theta_full     1.000
_diffrn_reflns_limit_h_min     -9
_diffrn_reflns_limit_h_max     6
_diffrn_reflns_limit_k_min     -9
_diffrn_reflns_limit_k_max     8
_diffrn_reflns_limit_l_min     -28
_diffrn_reflns_limit_l_max     25
_diffrn_standards_number     0
_diffrn_standards_interval_count     0
_diffrn_standards_interval_time     ?
_diffrn_standards_decay_%     0
_refine_special_details
;
Refinement of <i>F</i>^2^ against ALL reflections. The weighted <i>R</i>-factor
<i>wR</i> and goodness of fit <i>S</i> are based on <i>F</i>^2^, conventional
<i>R</i>-factors <i>R</i> are based on <i>F</i>, with <i>F</i> set to zero for
negative <i>F</i>^2^. The threshold expression of <i>F</i>^2^ >
\s(<i>F</i>^2^) is used only for calculating <i>R</i>-factors(gt) <i>etc</i>.
and is not relevant to the choice of reflections for refinement.
<i>R</i>-factors based on <i>F</i>^2^ are statistically about twice as large
as those based on <i>F</i>, and <i>R</i>- factors based on ALL data will be
even larger.
;
_reflns_number_total     2680
_reflns_number_gt     2464
_reflns_threshold_expression     >2sigma(I)
_refine_ls_structure_factor_coef     Fsqd
_refine_ls_matrix_type     full
_refine_ls_R_factor_all     0.0333
_refine_ls_R_factor_gt     0.0291
_refine_ls_wR_factor_gt     0.0726
_refine_ls_wR_factor_ref     0.0745
_refine_ls_goodness_of_fit_ref     1.057
_refine_ls_restrained_S_all     1.057
_refine_ls_number_reflns     2680
_refine_ls_number_parameters     131
_refine_ls_number_restraints     0
_refine_ls_hydrogen_treatment     mixed
_refine_ls_weighting_scheme     calc
_refine_ls_weighting_details
              'w=1/[\s^2^(Fo^2^)+(0.0440P)^2^+0.0725P] where P=(Fo^2^+2Fc^2^)/3'
_atom_sites_solution_hydrogens     geom
_atom_sites_solution_primary     direct
_atom_sites_solution_secondary     difmap
_refine_ls_shift/su_max     0.000
_refine_ls_shift/su_mean     0.000
_refine_diff_density_max     0.309
_refine_diff_density_min     -0.183
_refine_ls_extinction_method     none
loop_
    _atom_type_symbol
    _atom_type_description
    _atom_type_scat_dispersion_real
    _atom_type_scat_dispersion_imag
    _atom_type_scat_source
    C C 0.0033 0.0016 'International Tables Vol C Tables 4.2.6.8 and 6.1.1.4'
    H H 0.0000 0.0000 'International Tables Vol C Tables 4.2.6.8 and 6.1.1.4'
    O O 0.0106 0.0060 'International Tables Vol C Tables 4.2.6.8 and 6.1.1.4'
_computing_data_collection
;
APEX2 (Bruker, 2008)
;
_computing_cell_refinement
;
SAINT (Bruker, 2008)
;
_computing_data_reduction
;
SAINT (Bruker, 2008)
;
_computing_structure_solution
;
SHELXS97 (Sheldrick, 2008)
;
_computing_structure_refinement
;
SHELXL2014 (Sheldrick, 2015)
;
_computing_molecular_graphics
;
DIAMOND (Brandenburg & Putz, 2005)
;
_computing_publication_material
;
SHELXL2014 (Sheldrick, 2015)
;
loop_
    _atom_site_type_symbol
    _atom_site_label
    _atom_site_fract_x
    _atom_site_fract_y
    _atom_site_fract_z
    _atom_site_U_iso_or_equiv
    _atom_site_adp_type
    _atom_site_calc_flag
    _atom_site_occupancy
    _atom_site_disorder_assembly
    _atom_site_disorder_group
    O O1 0.34564(16) 0.56520(14) 0.10994(5) 0.0131(2) Uani d 1 . .
    C C1 0.2020(2) 0.4035(2) 0.11836(7) 0.0131(3) Uani d 1 . .
    H H1 0.2178 0.3452 0.1639 0.016 Uiso calc 1 . .
    O O2 0.44408(19) 0.15283(16) 0.08328(5) 0.0213(2) Uani d 1 . .
    H H12 0.479(4) 0.093(4) 0.0465(13) 0.046(7) Uiso d 1 . .
    C C2 -0.0156(2) 0.4835(2) 0.11004(6) 0.0144(3) Uani d 1 . .
    H H2 -0.1186 0.3778 0.1224 0.017 Uiso calc 1 . .
    O O3 0.12624(15) 0.64670(16) 0.25197(5) 0.0161(2) Uani d 1 . .
    C C3 -0.0551(2) 0.6797(2) 0.15012(6) 0.0151(3) Uani d 1 . .
    H H3 -0.1768 0.6608 0.1800 0.018 Uiso calc 1 . .
    O O4 0.45725(16) 0.63594(16) 0.21656(5) 0.0173(2) Uani d 1 . .
    C C4 0.1274(2) 0.7537(2) 0.19020(6) 0.0134(3) Uani d 1 . .
    H H4 0.1135 0.9015 0.1987 0.016 Uiso calc 1 . .
    O O5 -0.04486(17) 0.54598(15) 0.04200(5) 0.0173(2) Uani d 1 . .
    C C5 0.3420(2) 0.70826(19) 0.16104(7) 0.0129(2) Uani d 1 . .
    H H5 0.4051 0.8365 0.1447 0.016 Uiso calc 1 . .
    O O6 -0.10172(18) 0.82816(16) 0.10055(5) 0.0209(2) Uani d 1 . .
    C C6 0.3323(2) 0.6556(2) 0.27434(7) 0.0162(3) Uani d 1 . .
    H H6A 0.3608 0.5448 0.3060 0.019 Uiso calc 1 . .
    H H6B 0.3596 0.7857 0.2968 0.019 Uiso calc 1 . .
    C C7 -0.1757(2) 0.7162(2) 0.04575(7) 0.0193(3) Uani d 1 . .
    H H7A -0.1678 0.7967 0.0044 0.023 Uiso calc 1 . .
    H H7B -0.3206 0.6746 0.0530 0.023 Uiso calc 1 . .
    C C8 0.2518(3) 0.2439(2) 0.06717(7) 0.0179(3) Uani d 1 . .
    H H8A 0.1419 0.1405 0.0666 0.021 Uiso calc 1 . .
    H H8B 0.2594 0.3057 0.0225 0.021 Uiso calc 1 . .
loop_
    _atom_site_aniso_label
    _atom_site_aniso_U_11
    _atom_site_aniso_U_22
    _atom_site_aniso_U_33
    _atom_site_aniso_U_12
    _atom_site_aniso_U_13
    _atom_site_aniso_U_23
    O1 0.0137(5) 0.0135(4) 0.0122(4) -0.0019(4) 0.0031(4) -0.0021(3)
    C1 0.0159(6) 0.0117(5) 0.0117(6) -0.0017(5) 0.0011(5) 0.0002(4)
    O2 0.0284(6) 0.0197(5) 0.0156(5) 0.0096(5) -0.0014(5) -0.0029(4)
    C2 0.0142(6) 0.0171(6) 0.0118(6) -0.0039(5) 0.0002(5) 0.0014(5)
    O3 0.0139(5) 0.0230(5) 0.0115(4) -0.0016(4) 0.0002(4) 0.0030(4)
    C3 0.0129(6) 0.0206(6) 0.0119(6) 0.0025(5) 0.0008(5) 0.0006(5)
    O4 0.0127(5) 0.0262(5) 0.0131(4) 0.0037(4) -0.0017(4) -0.0034(4)
    C4 0.0137(6) 0.0151(5) 0.0113(6) 0.0026(5) 0.0015(5) 0.0003(5)
    O5 0.0174(5) 0.0238(5) 0.0105(4) 0.0015(4) -0.0018(4) 0.0003(4)
    C5 0.0134(6) 0.0125(5) 0.0129(6) -0.0007(5) 0.0000(5) -0.0014(4)
    O6 0.0249(6) 0.0220(5) 0.0158(5) 0.0072(4) -0.0051(4) 0.0008(4)
    C6 0.0155(6) 0.0203(6) 0.0128(6) -0.0005(5) -0.0005(5) -0.0008(5)
    C7 0.0141(7) 0.0295(7) 0.0144(6) 0.0036(6) -0.0020(5) 0.0015(5)
    C8 0.0237(8) 0.0145(6) 0.0155(7) 0.0020(6) -0.0025(5) -0.0022(5)
_geom_special_details
;
All e.s.d.'s (except the e.s.d. in the dihedral angle between two l.s. planes)
are estimated using the full covariance matrix. The cell e.s.d.'s are taken
into account individually in the estimation of e.s.d.'s in distances, angles
and torsion angles; correlations between e.s.d.'s in cell parameters are only
used when they are defined by crystal symmetry. An approximate (isotropic)
treatment of cell e.s.d.'s is used for estimating e.s.d.'s involving l.s.
planes.
;
loop_
    _geom_bond_atom_site_label_1
    _geom_bond_atom_site_label_2
    _geom_bond_site_symmetry_2
    _geom_bond_distance
    _geom_bond_publ_flag
    O1 C5 . 1.3997(16) ?
    O1 C1 . 1.4313(16) ?
    C1 C8 . 1.5123(19) ?
    C1 C2 . 1.518(2) ?
    C1 H1 . 1.0000 ?
    O2 C8 . 1.4237(19) ?
    O2 H12 . 0.87(3) ?
    C2 O5 . 1.4430(16) ?
    C2 C3 . 1.553(2) ?
    C2 H2 . 1.0000 ?
    O3 C6 . 1.4120(17) ?
    O3 C4 . 1.4313(16) ?
    C3 O6 . 1.4342(17) ?
    C3 C4 . 1.5146(19) ?
    C3 H3 . 1.0000 ?
    O4 C6 . 1.4233(17) ?
    O4 C5 . 1.4275(17) ?
    C4 C5 . 1.5404(19) ?
    C4 H4 . 1.0000 ?
    O5 C7 . 1.4152(18) ?
    C5 H5 . 1.0000 ?
    O6 C7 . 1.4136(18) ?
    C6 H6A . 0.9900 ?
    C6 H6B . 0.9900 ?
    C7 H7A . 0.9900 ?
    C7 H7B . 0.9900 ?
    C8 H8A . 0.9900 ?
    C8 H8B . 0.9900 ?
loop_
    _geom_angle_atom_site_label_1
    _geom_angle_atom_site_label_2
    _geom_angle_atom_site_label_3
    _geom_angle_site_symmetry_1
    _geom_angle_site_symmetry_3
    _geom_angle
    _geom_angle_publ_flag
    C5 O1 C1 . . 114.24(10) ?
    O1 C1 C8 . . 107.79(11) ?
    O1 C1 C2 . . 109.29(10) ?
    C8 C1 C2 . . 111.62(11) ?
    O1 C1 H1 . . 109.4 ?
    C8 C1 H1 . . 109.4 ?
    C2 C1 H1 . . 109.4 ?
    C8 O2 H12 . . 103.1(18) ?
    O5 C2 C1 . . 109.12(11) ?
    O5 C2 C3 . . 103.29(11) ?
    C1 C2 C3 . . 112.93(11) ?
    O5 C2 H2 . . 110.4 ?
    C1 C2 H2 . . 110.4 ?
    C3 C2 H2 . . 110.4 ?
    C6 O3 C4 . . 104.54(10) ?
    O6 C3 C4 . . 108.21(12) ?
    O6 C3 C2 . . 104.46(10) ?
    C4 C3 C2 . . 114.78(12) ?
    O6 C3 H3 . . 109.7 ?
    C4 C3 H3 . . 109.7 ?
    C2 C3 H3 . . 109.7 ?
    C6 O4 C5 . . 108.07(11) ?
    O3 C4 C3 . . 107.31(11) ?
    O3 C4 C5 . . 103.80(11) ?
    C3 C4 C5 . . 116.12(11) ?
    O3 C4 H4 . . 109.8 ?
    C3 C4 H4 . . 109.8 ?
    C5 C4 H4 . . 109.8 ?
    C7 O5 C2 . . 104.94(10) ?
    O1 C5 O4 . . 109.75(10) ?
    O1 C5 C4 . . 115.33(11) ?
    O4 C5 C4 . . 103.95(11) ?
    O1 C5 H5 . . 109.2 ?
    O4 C5 H5 . . 109.2 ?
    C4 C5 H5 . . 109.2 ?
    C7 O6 C3 . . 104.66(11) ?
    O3 C6 O4 . . 105.95(10) ?
    O3 C6 H6A . . 110.5 ?
    O4 C6 H6A . . 110.5 ?
    O3 C6 H6B . . 110.5 ?
    O4 C6 H6B . . 110.5 ?
    H6A C6 H6B . . 108.7 ?
    O6 C7 O5 . . 104.91(11) ?
    O6 C7 H7A . . 110.8 ?
    O5 C7 H7A . . 110.8 ?
    O6 C7 H7B . . 110.8 ?
    O5 C7 H7B . . 110.8 ?
    H7A C7 H7B . . 108.8 ?
    O2 C8 C1 . . 109.23(11) ?
    O2 C8 H8A . . 109.8 ?
    C1 C8 H8A . . 109.8 ?
    O2 C8 H8B . . 109.8 ?
    C1 C8 H8B . . 109.8 ?
    H8A C8 H8B . . 108.3 ?
loop_
    _geom_torsion_atom_site_label_1
    _geom_torsion_atom_site_label_2
    _geom_torsion_atom_site_label_3
    _geom_torsion_atom_site_label_4
    _geom_torsion_site_symmetry_1
    _geom_torsion_site_symmetry_2
    _geom_torsion_site_symmetry_3
    _geom_torsion_site_symmetry_4
    _geom_torsion
    _geom_torsion_publ_flag
    C5 O1 C1 C8 . . . . -169.46(11) ?
    C5 O1 C1 C2 . . . . 69.05(13) ?
    O1 C1 C2 O5 . . . . 66.87(13) ?
    C8 C1 C2 O5 . . . . -52.27(14) ?
    O1 C1 C2 C3 . . . . -47.39(14) ?
    C8 C1 C2 C3 . . . . -166.53(11) ?
    O5 C2 C3 O6 . . . . 0.05(14) ?
    C1 C2 C3 O6 . . . . 117.79(12) ?
    O5 C2 C3 C4 . . . . -118.27(12) ?
    C1 C2 C3 C4 . . . . -0.54(16) ?
    C6 O3 C4 C3 . . . . 156.74(11) ?
    C6 O3 C4 C5 . . . . 33.27(13) ?
    O6 C3 C4 O3 . . . . 159.69(11) ?
    C2 C3 C4 O3 . . . . -84.12(13) ?
    O6 C3 C4 C5 . . . . -84.77(14) ?
    C2 C3 C4 C5 . . . . 31.42(16) ?
    C1 C2 O5 C7 . . . . -144.91(11) ?
    C3 C2 O5 C7 . . . . -24.54(13) ?
    C1 O1 C5 O4 . . . . 80.45(13) ?
    C1 O1 C5 C4 . . . . -36.51(15) ?
    C6 O4 C5 O1 . . . . -129.34(12) ?
    C6 O4 C5 C4 . . . . -5.45(13) ?
    O3 C4 C5 O1 . . . . 103.14(12) ?
    C3 C4 C5 O1 . . . . -14.36(17) ?
    O3 C4 C5 O4 . . . . -17.05(13) ?
    C3 C4 C5 O4 . . . . -134.55(12) ?
    C4 C3 O6 C7 . . . . 147.17(12) ?
    C2 C3 O6 C7 . . . . 24.45(14) ?
    C4 O3 C6 O4 . . . . -37.75(14) ?
    C5 O4 C6 O3 . . . . 26.67(14) ?
    C3 O6 C7 O5 . . . . -41.25(14) ?
    C2 O5 C7 O6 . . . . 41.43(14) ?
    O1 C1 C8 O2 . . . . 68.75(14) ?
    C2 C1 C8 O2 . . . . -171.22(11) ?
loop_
    _geom_hbond_atom_site_label_D
    _geom_hbond_atom_site_label_H
    _geom_hbond_atom_site_label_A
    _geom_hbond_site_symmetry_A
    _geom_hbond_distance_DH
    _geom_hbond_distance_HA
    _geom_hbond_distance_DA
    _geom_hbond_angle_DHA
    _geom_hbond_publ_flag
    O2 H12 O5 3_555 0.87(3) 2.01(3) 2.846(2) 161 y
    C3 H3 O4 1_455 1.00 2.49 3.447(2) 160 y
    C4 H4 O3 4_555 1.00 2.46 3.296(2) 141 y
    C5 H5 O2 1_565 1.00 2.45 3.405(2) 160 y
    C7 H7A O1 3_465 0.99 2.48 3.455(2) 169 y
    C7 H7B O1 1_455 0.99 2.56 3.509(2) 162 y
_shelx_hkl_file
;
  -1   0   0    0.00    0.12
   1   0   0    0.05    0.11
   1   0   0    0.09    0.11
   1   0   0   -0.12    0.12
   1   0   0   -0.12    0.11
  -1   0   0   -0.13    0.12
  -1   0   0   -0.19    0.12
  -1   0   0    0.07    0.13
  -2   0   0   77.30    1.60
   2   0   0   79.11    1.60
  -2   0   0   75.99    1.61
  -2   0   0   76.93    1.43
   2   0   0   78.54    1.44
  -2   0   0   78.46    1.44
  -3   0   0   -0.17    0.20
  -3   0   0   -0.12    0.19
   3   0   0    0.05    0.20
  -3   0   0    0.07    0.20
  -4   0   0   77.43    1.74
  -4   0   0   76.80    1.57
   4   0   0   77.08    1.73
  -5   0   0   -0.32    0.26
  -5   0   0   -0.18    0.26
   5   0   0   -0.17    0.25
  -6   0   0   17.97    0.84
  -6   0   0   17.17    0.73
  -7   0   0   -0.15    0.34
  -8   0   0    1.70    0.45
  -9   0   0   -0.03    0.43
   0   1   0   -0.41    0.08
   0  -1   0   -0.43    0.08
   1   1   0  257.34    4.30
  -1  -1   0  260.39    4.39
  -1   1   0  261.90    4.34
   1   1   0  257.41    4.39
   1  -1   0  259.97    4.34
   1  -1   0  254.86    4.87
  -1  -1   0  261.89    4.83
  -1  -1   0  263.64    4.30
   1  -1   0  265.44    4.87
  -1   1   0  253.96    4.86
  -2   1   0  285.06    5.25
   2  -1   0  280.72    4.68
   2  -1   0  273.18    5.25
  -2  -1   0  274.65    4.63
   2  -1   0  280.11    5.25
   2   1   0  269.18    4.73
   2   1   0  273.85    4.63
  -2  -1   0  268.82    5.21
  -2  -1   0  273.11    5.21
  -2  -1   0  275.68    4.60
  -2   1   0  280.87    4.68
  -3   1   0   10.47    0.48
   3  -1   0    9.80    0.51
  -3  -1   0   11.66    0.45
  -3   1   0   10.93    0.49
  -3  -1   0   10.26    0.47
  -3  -1   0    8.55    0.44
  -3  -1   0   10.28    0.42
   3   1   0   11.28    0.42
  -4   1   0   20.20    0.68
  -4  -1   0   18.00    0.60
   4  -1   0   19.46    0.71
  -4  -1   0   20.66    0.68
  -4  -1   0   17.08    0.68
  -4   1   0   18.31    0.71
  -4  -1   0   18.43    0.60
  -5  -1   0  102.49    2.28
  -5  -1   0  100.30    2.00
  -5   1   0   99.85    2.28
   5  -1   0  100.04    2.28
  -5  -1   0  100.19    2.03
  -5   1   0  102.59    2.08
  -6   1   0   26.77    0.95
  -6  -1   0   30.17    1.05
  -6  -1   0   29.84    0.90
  -7  -1   0    2.32    0.41
  -7   1   0    2.82    0.45
  -7  -1   0    2.73    0.50
  -8  -1   0   12.05    0.74
  -8   1   0   11.76    0.78
  -9  -1   0    0.53    0.43
  -9   1   0   -0.15    0.44
   0  -2   0  375.09    6.18
   0   2   0  375.23    6.18
  -1   2   0  261.86    4.41
  -1  -2   0  263.13    4.36
   1  -2   0  262.22    4.40
   1   2   0  259.98    4.36
  -1  -2   0  265.76    4.45
  -1  -2   0  261.00    4.30
   1  -2   0  257.16    4.91
  -2  -2   0  113.02    2.05
  -2   2   0  113.79    2.06
   2   2   0  112.53    1.98
  -2  -2   0  111.28    1.98
   2   2   0  111.39    2.03
   2  -2   0  112.49    2.27
  -2  -2   0  112.70    2.19
  -3  -2   0   22.00    0.65
   3   2   0   21.53    0.56
  -3  -2   0   22.09    0.57
   3  -2   0   20.70    0.69
  -3  -2   0   21.23    0.55
  -3   2   0   21.63    0.68
  -3  -2   0   21.10    0.63
  -3   2   0   22.03    0.68
  -4  -2   0   40.49    1.07
  -4   2   0   41.53    1.05
  -4  -2   0   42.03    0.97
  -4  -2   0   42.23    0.92
  -4   2   0   40.46    1.09
  -4  -2   0   39.50    1.06
  -5  -2   0    9.43    0.50
   5  -2   0    9.93    0.58
  -5  -2   0    7.84    0.51
  -5   2   0   10.07    0.62
  -5  -2   0    9.48    0.59
  -6  -2   0    2.57    0.44
  -6  -2   0    2.99    0.37
  -6   2   0    4.48    0.47
  -7  -2   0    0.26    0.32
  -7   2   0   -0.19    0.36
  -7  -2   0    0.01    0.40
  -8   2   0    0.73    0.43
  -8  -2   0    0.31    0.37
  -9   2   0    3.43    0.59
   0   3   0    0.09    0.14
   0  -3   0   -0.08    0.14
  -1  -3   0   68.37    1.25
   1  -3   0   66.51    1.36
  -1  -3   0   67.89    1.27
  -1  -3   0   66.20    1.17
  -1   3   0   67.12    1.30
  -2  -3   0   25.84    0.59
  -2  -3   0   25.30    0.59
   2  -3   0   26.44    0.72
   2  -3   0   24.61    0.71
  -2  -3   0   26.03    0.51
  -2  -3   0   26.01    0.65
   2   3   0   25.55    0.60
  -2  -3   0   27.25    0.61
  -2   3   0   26.48    0.72
   3   3   0   21.71    0.58
  -3   3   0   23.05    0.74
   3  -3   0   20.97    0.72
  -3  -3   0   22.62    0.59
  -3  -3   0   22.34    0.51
   3  -3   0   22.36    0.74
  -3  -3   0   21.83    0.65
  -3  -3   0   22.05    0.63
   4  -3   0   -0.21    0.25
  -4  -3   0    0.23    0.24
  -4  -3   0   -0.05    0.24
   4  -3   0   -0.05    0.24
  -4   3   0    0.50    0.29
  -4  -3   0    0.17    0.19
  -4  -3   0    0.06    0.23
   5  -3   0    3.49    0.43
  -5  -3   0    3.99    0.42
  -5  -3   0    3.94    0.32
  -5  -3   0    3.08    0.37
  -5   3   0    3.74    0.43
  -6  -3   0    4.10    0.44
  -6  -3   0    4.27    0.49
  -6   3   0    3.87    0.48
   6  -3   0    4.10    0.51
  -6  -3   0    5.15    0.40
  -7   3   0   -0.30    0.36
  -7  -3   0    0.19    0.41
  -8   3   0   -0.31    0.40
  -8  -3   0    0.22    0.47
   0  -4   0   38.40    0.81
   0   4   0   38.76    0.80
  -1   4   0    8.69    0.42
  -1  -4   0    9.29    0.29
   1  -4   0    9.21    0.37
  -1  -4   0    9.41    0.37
  -1  -4   0    9.48    0.37
  -2  -4   0   14.95    0.49
  -2  -4   0   14.76    0.46
   2  -4   0   15.36    0.55
   2  -4   0   14.73    0.55
  -2   4   0   14.60    0.58
  -3  -4   0   24.31    0.64
  -3  -4   0   24.58    0.70
   3  -4   0   24.76    0.79
  -3  -4   0   24.27    0.66
  -3   4   0   22.39    0.77
   3  -4   0   23.20    0.79
  -4  -4   0    9.45    0.50
  -4  -4   0    8.39    0.49
  -4  -4   0    8.71    0.35
  -4  -4   0    8.09    0.42
   4  -4   0    8.06    0.59
  -4   4   0    9.82    0.60
  -5   4   0    3.57    0.45
  -5  -4   0    3.42    0.38
   5  -4   0    3.08    0.44
  -5  -4   0    2.88    0.39
  -6  -4   0    2.61    0.40
  -6  -4   0    2.42    0.44
   6  -4   0    3.50    0.50
  -6   4   0    3.57    0.50
  -7   4   0   -0.40    0.38
  -7  -4   0    0.10    0.42
  -8  -4   0   11.86    0.94
  -8   4   0   11.20    0.84
   0   5   0    0.05    0.16
  -1  -5   0   10.37    0.41
  -1   5   0    9.64    0.47
  -1  -5   0    9.49    0.42
  -1  -5   0    9.60    0.33
   1  -5   0   10.08    0.41
  -2  -5   0    5.49    0.35
   2  -5   0    5.47    0.44
   2  -5   0    5.71    0.41
  -2   5   0    4.63    0.38
  -2  -5   0    5.35    0.34
  -3  -5   0   -0.16    0.22
  -3  -5   0   -0.10    0.18
   3  -5   0   -0.03    0.26
  -3  -5   0   -0.45    0.15
  -3  -5   0    0.17    0.25
   3  -5   0   -0.03    0.26
  -3   5   0    0.07    0.28
  -4  -5   0    0.81    0.26
   4  -5   0    1.16    0.35
  -4   5   0    0.32    0.34
  -4  -5   0    1.03    0.27
  -4  -5   0    0.86    0.27
  -5   5   0   11.04    0.71
  -5  -5   0   10.58    0.62
   5  -5   0   10.44    0.73
   6  -5   0    0.48    0.40
  -6   5   0    0.14    0.40
  -6  -5   0   -0.57    0.34
  -7   5   0   13.25    0.86
  -7  -5   0   15.70    0.89
   0  -6   0   13.09    0.54
   0   6   0   13.33    0.47
  -1  -6   0    7.15    0.41
  -1   6   0    7.10    0.44
   1  -6   0    7.40    0.42
  -1  -6   0    6.86    0.38
   1  -6   0    6.38    0.36
   2  -6   0   60.27    1.45
  -2   6   0   61.89    1.39
  -2  -6   0   61.59    1.31
  -2  -6   0   62.22    1.27
  -3  -6   0   18.85    0.64
  -3  -6   0   17.55    0.54
  -3  -6   0   18.68    0.56
   3  -6   0   18.80    0.76
  -3   6   0   16.97    0.73
  -4   6   0   -0.11    0.33
   4  -6   0   -0.02    0.32
  -4  -6   0   -0.42    0.23
  -4  -6   0    0.13    0.22
  -5   6   0    3.16    0.48
  -5  -6   0    2.42    0.39
   5  -6   0    2.83    0.50
  -6  -6   0    0.20    0.36
   6  -6   0    1.01    0.45
  -6   6   0    0.42    0.42
  -7   6   0   26.61    1.16
  -7  -6   0   28.06    1.13
   0  -7   0   -0.23    0.17
   0  -7   0    0.27    0.26
   0  -7   0   -0.09    0.16
  -1   7   0    0.21    0.24
   1  -7   0    0.12    0.23
   1  -7   0    0.12    0.20
  -2   7   0   19.62    0.73
   2  -7   0   18.73    0.71
   2  -7   0   18.45    0.74
  -3  -7   0    0.36    0.20
  -3   7   0   -0.22    0.31
   3  -7   0    0.42    0.31
  -4  -7   0    2.71    0.30
  -4  -7   0    2.84    0.33
  -4   7   0    3.08    0.45
   4  -7   0    3.31    0.48
   5  -7   0    1.64    0.46
  -5   7   0    0.40    0.40
  -5  -7   0    0.96    0.33
   6  -7   0    4.11    0.61
  -6   7   0    4.71    0.60
   0  -8   0    0.18    0.22
   0  -8   0    0.17    0.19
   1  -8   0    1.28    0.26
   1  -8   0    1.54    0.31
   2  -8   0   -0.03    0.28
   3  -8   0    6.60    0.55
  -4  -8   0    3.06    0.33
  -4  -8   0    3.09    0.34
   4  -8   0    3.67    0.52
  -4   8   0    3.13    0.49
   5  -8   0    0.07    0.41
  -5  -8   0   -0.32    0.28
  -5   8   0    0.12    0.39
   0  -9   0    0.13    0.21
   1  -9   0    2.49    0.33
   2  -9   0   17.88    0.76
   3  -9   0   -0.01    0.33
  -1   0  -1   39.50    0.73
  -1   0   1   39.10    0.81
   1   0   1   40.16    0.82
  -1   0  -1   37.93    0.72
   1   0   1   39.83    0.81
  -1   0  -1   38.23    0.81
  -1   0   1   38.85    0.82
   1   0   1   38.10    0.73
   1   0  -1   39.31    0.82
   1   0  -1   38.14    0.81
   1   0   1   37.88    0.74
   1   0   1   38.89    0.72
  -2   0  -1  689.19   12.94
   2   0   1  703.57   12.95
   2   0  -1  694.27   11.48
  -2   0   1  693.83   12.94
   2   0  -1  699.72   12.94
  -2   0  -1  681.38   12.95
   2   0   1  685.19   11.68
   2   0   1  708.34   11.46
  -2   0   1  702.49   11.47
  -2   0  -1  701.32   11.47
  -2   0  -1  695.10   11.49
  -2   0   1  700.55   12.95
   2   0   1  688.62   11.48
  -3   0   1    2.93    0.29
  -3   0  -1    3.03    0.27
  -3   0  -1    2.93    0.29
   3   0   1    3.29    0.29
  -3   0  -1    3.18    0.29
   3   0  -1    3.19    0.29
   4   0   1   93.46    1.98
  -4   0  -1   92.79    1.99
  -4   0   1   75.80    1.95
  -4   0   1   92.23    1.79
   4   0  -1   93.79    1.98
  -4   0  -1   93.51    1.79
  -4   0  -1   91.64    1.80
  -5   0   1   21.82    0.76
  -5   0  -1   21.09    0.80
   5   0   1   22.50    0.81
  -5   0   1   22.83    0.84
   5   0  -1   21.69    0.80
  -5   0  -1   21.49    0.75
  -6   0  -1   16.04    0.81
  -6   0   1   14.19    0.79
  -6   0   1   14.36    0.70
  -6   0  -1   14.85    0.69
  -7   0   1   -0.09    0.34
  -7   0  -1    0.35    0.36
  -8   0   1   26.90    1.03
  -8   0  -1   25.60    1.02
  -9   0  -1   27.63    1.13
  -9   0   1   28.26    1.14
   0   1  -1  143.29    2.38
   0   1   1  146.67    2.36
   0  -1   1  140.49    2.38
   0  -1  -1  139.56    2.64
   0  -1  -1  143.46    2.65
  -1  -1  -1  262.54    4.89
   1  -1   1  264.49    4.39
  -1  -1  -1  259.08    4.31
   1   1  -1  262.26    4.33
  -1  -1  -1  261.40    4.37
  -1  -1  -1  260.75    4.89
   1  -1   1  260.02    4.93
   1   1  -1  265.10    4.43
   1  -1   1  262.91    4.92
   1  -1   1  263.34    4.39
  -1  -1  -1  264.46    4.45
  -1   1   1  266.33    4.39
  -1   1   1  265.96    4.92
   1  -1  -1  265.27    4.93
  -1  -1   1  261.15    4.43
  -1   1  -1  264.67    4.39
  -1   1  -1  253.21    4.91
  -1  -1   1  260.90    4.88
   1   1   1  263.34    4.45
   1  -1  -1  261.66    4.93
  -1  -1   1  261.05    4.33
   1   1   1  263.82    4.37
  -2  -1  -1   40.60    0.91
  -2  -1  -1   39.14    0.91
   2   1  -1   40.66    0.79
  -2  -1  -1   38.81    0.84
   2   1  -1   38.53    0.83
   2  -1   1   39.67    0.93
  -2   1   1   40.88    0.88
   2  -1   1   38.83    0.86
  -2   1   1   39.14    0.93
   2  -1   1   39.34    0.94
  -2  -1  -1   40.03    0.79
  -2  -1  -1   40.47    0.83
   2   1   1   40.55    0.82
  -2  -1   1   38.81    0.89
   2  -1  -1   39.36    0.95
   2  -1  -1   39.54    0.93
  -2   1  -1   40.99    0.88
  -2  -1   1   41.37    0.91
   2   1   1   40.86    0.86
  -2   1  -1   40.93    0.93
  -2  -1   1   41.13    0.80
  -3   1   1  160.93    3.18
   3  -1   1  160.03    3.19
   3   1  -1  157.79    2.80
  -3  -1  -1  160.34    3.16
  -3   1   1  162.57    2.87
  -3  -1  -1  161.68    2.79
  -3  -1  -1  158.25    2.83
  -3  -1   1  160.84    3.16
  -3   1  -1  161.18    2.86
  -3  -1   1  158.71    2.79
  -3  -1   1  154.62    2.80
  -3   1  -1  163.12    3.19
   3   1   1  159.82    2.82
  -3  -1   1  154.93    3.15
   3  -1  -1  154.87    3.18
  -4  -1  -1   81.91    1.64
  -4  -1  -1   80.26    1.59
  -4  -1  -1   81.35    1.82
  -4   1   1   79.75    1.84
  -4  -1  -1   84.42    1.83
  -4   1   1   82.89    1.68
   4  -1   1   82.90    1.85
  -4  -1   1   79.64    1.62
   4  -1  -1   82.46    1.85
  -4  -1   1   80.65    1.61
  -4   1  -1   80.20    1.83
  -4  -1   1   80.38    1.82
  -4   1  -1   82.36    1.67
  -4  -1   1   82.55    1.82
  -5   1   1   89.20    1.86
  -5  -1  -1   87.63    1.78
   5  -1   1   86.73    2.04
  -5   1   1   84.90    2.04
  -5  -1  -1   84.52    1.81
  -5  -1  -1   91.54    2.05
  -5  -1   1   87.75    2.04
  -5  -1   1   90.44    1.79
  -5   1  -1   88.06    1.85
   5  -1  -1   86.79    2.03
  -5   1  -1   88.48    2.05
  -6  -1  -1   18.45    0.74
  -6   1   1   17.58    0.78
  -6  -1  -1   20.91    0.87
  -6  -1   1   18.79    0.76
  -6   1  -1   18.33    0.78
  -6  -1   1   18.37    0.87
  -7   1   1    6.94    0.58
  -7  -1  -1    7.38    0.67
  -7  -1  -1    7.39    0.55
  -7  -1   1    7.88    0.68
  -7  -1   1    7.05    0.55
  -7   1  -1    6.98    0.58
  -8   1   1   23.23    0.99
  -8  -1  -1   22.96    0.93
  -8  -1   1   20.24    0.91
  -8   1  -1   21.19    0.96
  -9   1   1   11.93    0.86
  -9  -1  -1   12.27    0.80
  -9  -1   1   11.25    0.80
  -9   1  -1   11.03    0.84
   0  -2  -1  684.79   11.23
   0   2   1  701.35   11.30
   0  -2   1  655.04   11.27
   0   2  -1  700.95   11.45
   1  -2   1    7.19    0.31
   1  -2   1    7.01    0.36
  -1  -2  -1    7.15    0.30
  -1  -2  -1    7.65    0.31
  -1   2   1    7.16    0.38
   1   2  -1    7.78    0.25
  -1  -2   1    7.18    0.26
   1   2   1    7.57    0.29
   1  -2  -1    6.54    0.33
  -1   2  -1    7.33    0.38
   1  -2  -1    7.18    0.37
  -1  -2   1    7.14    0.27
  -1  -2   1    7.53    0.25
  -2  -2  -1   53.71    1.04
   2   2  -1   53.87    1.06
  -2  -2  -1   53.13    0.96
   2   2  -1   52.64    1.00
   2  -2   1   50.79    1.19
  -2  -2  -1   54.65    1.09
  -2  -2  -1   54.83    1.13
  -2   2   1   53.67    1.12
   2  -2   1   52.27    1.10
   2  -2  -1   53.61    1.20
  -2  -2   1   54.73    1.01
  -2   2  -1   53.86    1.12
  -2  -2   1   54.51    1.06
   2   2   1   53.04    1.08
  -2  -2   1   53.00    1.11
   2   2   1   54.06    1.04
  -3  -2  -1   91.90    1.74
   3  -2   1   90.03    1.91
  -3  -2  -1   90.95    1.86
  -3   2   1   84.49    1.88
  -3  -2  -1   88.95    1.67
  -3  -2  -1   83.99    1.84
  -3  -2  -1   89.21    1.60
  -3   2   1   91.12    1.76
   3   2  -1   87.61    1.63
  -3  -2   1   87.80    1.84
   3  -2  -1   87.61    1.91
   3   2   1   87.66    1.66
  -3  -2   1   89.21    1.84
  -3   2  -1   90.74    1.75
  -3   2  -1   87.19    1.88
  -3  -2   1   88.48    1.64
  -4   2   1   20.77    0.74
  -4  -2  -1   21.36    0.61
  -4   2   1   21.56    0.74
   4  -2   1   19.73    0.73
  -4  -2  -1   21.13    0.73
  -4  -2  -1   20.52    0.73
  -4  -2  -1   21.16    0.66
  -4   2  -1   22.27    0.74
  -4  -2   1   21.93    0.72
  -4   2  -1   22.38    0.76
  -4  -2   1   21.97    0.74
  -4  -2   1   22.18    0.63
  -4  -2   1   21.31    0.64
   5  -2   1   24.47    0.89
  -5  -2  -1   24.40    0.73
  -5  -2  -1   24.46    0.87
  -5   2   1   24.55    0.85
  -5  -2  -1   25.00    0.79
  -5  -2   1   25.32    0.74
  -5  -2   1   24.07    0.74
  -5  -2   1   22.48    0.85
  -5   2  -1   24.29    0.85
  -6  -2  -1    8.37    0.67
  -6  -2  -1    8.56    0.59
  -6   2   1    8.26    0.64
  -6  -2  -1    8.45    0.53
  -6  -2   1    8.27    0.67
  -6  -2   1    8.78    0.56
  -6   2  -1    7.04    0.55
  -7  -2  -1    2.15    0.39
  -7   2   1    2.82    0.47
  -7  -2  -1    2.34    0.48
  -7   2  -1    2.50    0.46
  -7  -2   1    2.71    0.51
  -7  -2   1    2.58    0.40
  -8   2   1    3.84    0.55
  -8   2  -1    4.26    0.57
  -8  -2   1    4.13    0.49
  -9   2   1    2.33    0.55
  -9   2  -1    1.32    0.51
   0  -3   1    0.10    0.14
   0   3  -1    0.18    0.14
   0  -3  -1    0.13    0.13
   0   3   1   -0.03    0.13
  -1  -3  -1   17.18    0.46
  -1  -3  -1   14.76    0.44
  -1   3   1   14.50    0.49
   1  -3   1   16.88    0.44
  -1  -3   1   13.90    0.39
  -1   3  -1   14.88    0.50
   1  -3  -1   13.92    0.43
  -1  -3   1   15.92    0.40
   1  -3  -1   14.54    0.45
  -1  -3   1   13.76    0.37
   2  -3   1   10.31    0.46
  -2  -3  -1   11.74    0.35
  -2  -3  -1   11.40    0.42
   2   3  -1   10.95    0.36
   2   3  -1   11.39    0.39
  -2  -3  -1   11.74    0.40
  -2  -3  -1   11.12    0.36
   2  -3   1   11.27    0.47
  -2   3   1   10.70    0.48
  -2  -3   1   10.88    0.39
  -2   3  -1   11.70    0.51
   2   3   1   11.43    0.40
   2  -3  -1   11.81    0.46
  -2  -3   1   11.37    0.34
   2  -3  -1   10.96    0.47
  -2  -3   1   10.74    0.33
  -2  -3   1   11.05    0.35
  -2  -3   1   11.95    0.33
   3  -3   1    5.57    0.45
  -3  -3  -1    5.77    0.39
   3   3  -1    5.63    0.32
  -3  -3  -1    5.47    0.38
  -3  -3  -1    5.67    0.26
  -3  -3  -1    5.67    0.36
   3  -3   1    5.21    0.37
  -3   3   1    6.50    0.49
  -3  -3  -1    6.10    0.35
   3  -3  -1    5.47    0.45
  -3  -3   1    5.08    0.37
  -3  -3   1    5.77    0.33
  -3   3  -1    6.39    0.42
  -3  -3   1    5.20    0.34
   3  -3  -1    5.16    0.44
  -4   3   1   11.13    0.60
  -4  -3  -1   10.15    0.48
   4  -3   1   10.18    0.58
  -4  -3  -1    9.88    0.52
  -4  -3  -1   11.77    0.57
  -4  -3  -1   10.61    0.41
   4  -3   1   10.82    0.59
   4  -3  -1   11.40    0.61
  -4  -3   1    9.85    0.52
  -4   3  -1   10.86    0.58
  -4  -3   1   10.35    0.53
  -4  -3   1   11.25    0.45
   4  -3  -1   10.50    0.57
  -4  -3   1   10.82    0.44
  -5  -3  -1    1.79    0.34
  -5  -3  -1    1.30    0.34
  -5  -3  -1    1.37    0.25
   5  -3   1    1.03    0.34
  -5   3   1    1.61    0.37
  -5   3  -1    1.14    0.35
  -5  -3   1    1.44    0.33
  -5  -3   1    1.93    0.28
  -5  -3   1    1.82    0.32
   5  -3  -1    1.70    0.36
  -6  -3  -1   15.48    0.80
  -6  -3  -1   16.50    0.69
   6  -3   1   16.60    0.85
  -6   3   1   16.41    0.79
  -6  -3  -1   15.84    0.63
  -6  -3   1   15.24    0.80
  -6   3  -1   15.37    0.78
  -6  -3   1   15.79    0.65
   6  -3  -1   15.03    0.83
  -7   3   1    3.69    0.52
  -7  -3  -1    3.06    0.53
  -7  -3   1    3.20    0.52
  -7   3  -1    3.77    0.51
  -8  -3  -1    9.55    0.81
  -8   3   1    8.75    0.74
  -8  -3   1    8.83    0.78
  -8   3  -1    9.09    0.75
   0   4  -1   45.86    0.94
   0  -4  -1   46.70    0.91
   0   4   1   46.08    0.91
   1  -4   1   26.90    0.65
  -1  -4  -1   26.33    0.65
  -1  -4  -1   25.03    0.64
  -1   4   1   27.00    0.68
  -1  -4   1   26.05    0.60
  -1  -4   1   25.72    0.60
  -1  -4   1   25.42    0.56
  -1   4  -1   24.89    0.68
   1  -4  -1   26.06    0.66
  -2  -4  -1    1.00    0.21
  -2  -4  -1    0.66    0.13
  -2   4   1    0.71    0.24
   2  -4   1    0.64    0.22
   2  -4   1    0.86    0.21
  -2  -4  -1    0.98    0.23
  -2  -4   1    0.45    0.20
  -2  -4   1    0.83    0.13
  -2   4  -1    0.43    0.24
  -2  -4   1    0.41    0.18
   2  -4  -1    0.30    0.20
   2  -4  -1    0.49    0.22
  -3  -4  -1   41.67    0.98
   3  -4   1   42.51    1.12
  -3  -4  -1   42.22    1.00
   3   4  -1   41.22    0.89
  -3   4   1   44.35    1.09
  -3  -4  -1   40.19    0.93
   3  -4   1   42.71    1.12
   3  -4  -1   41.12    1.11
  -3  -4   1   42.10    0.97
  -3  -4   1   42.81    0.97
  -3  -4   1   41.31    0.89
  -3  -4   1   40.71    0.80
  -3   4  -1   40.86    1.08
   3  -4  -1   40.91    1.10
  -4  -4  -1   20.30    0.70
  -4  -4  -1   19.11    0.64
  -4  -4  -1   19.60    0.46
  -4  -4  -1   20.38    0.71
  -4  -4  -1   19.53    0.68
  -4   4   1   19.91    0.78
   4  -4   1   19.89    0.79
  -4  -4   1   18.86    0.59
  -4  -4   1   18.14    0.67
   4  -4  -1   19.20    0.78
  -4  -4   1   19.25    0.52
  -4   4  -1   17.65    0.76
  -4  -4   1   19.68    0.68
   5  -4   1   17.57    0.83
  -5  -4  -1   15.71    0.74
  -5  -4  -1   16.74    0.64
  -5   4   1   17.71    0.79
  -5   4  -1   17.27    0.78
  -5  -4   1   17.76    0.64
   5  -4  -1   17.02    0.79
  -5  -4   1   15.96    0.73
  -6  -4  -1    6.22    0.55
   6  -4   1    5.50    0.58
  -6  -4  -1    6.61    0.51
  -6   4   1    5.62    0.56
  -6  -4   1    6.06    0.47
   6  -4  -1    5.34    0.56
  -6  -4   1    5.11    0.53
  -6   4  -1    5.19    0.55
  -7  -4  -1    1.10    0.44
  -7   4   1    1.02    0.45
  -7   4  -1    1.83    0.48
  -7  -4   1    1.03    0.46
  -8   4   1    3.94    0.59
  -8  -4  -1    4.17    0.64
  -8  -4   1    3.80    0.62
  -8   4  -1    3.83    0.59
   0   5   1   21.18    0.55
   0   5  -1   21.42    0.57
   1  -5   1    4.15    0.27
  -1  -5  -1    4.00    0.31
  -1   5   1    3.75    0.30
  -1  -5  -1    4.24    0.31
   1  -5  -1    3.86    0.28
  -1  -5   1    4.09    0.28
  -1   5  -1    4.25    0.33
  -1  -5   1    3.77    0.28
   2  -5   1    7.62    0.47
  -2  -5  -1    6.64    0.39
  -2   5   1    8.11    0.49
   2  -5   1    6.18    0.43
  -2  -5  -1    7.25    0.41
  -2  -5   1    7.59    0.35
  -2  -5   1    7.16    0.36
   2  -5  -1    7.28    0.45
   2  -5  -1    7.62    0.48
  -2   5  -1    7.28    0.49
  -3  -5  -1   10.57    0.41
   3  -5   1   10.26    0.59
  -3  -5  -1   10.20    0.44
  -3   5   1   10.34    0.59
  -3  -5  -1   10.04    0.47
  -3  -5  -1   10.56    0.51
   3  -5   1    9.82    0.57
  -3  -5   1   10.46    0.42
  -3  -5   1    9.83    0.41
   3  -5  -1   10.57    0.61
   3  -5  -1   11.09    0.59
  -3   5  -1   11.04    0.60
  -3  -5   1   10.17    0.41
  -4  -5  -1   11.01    0.58
   4  -5   1   11.02    0.68
  -4  -5  -1   11.32    0.55
  -4   5   1   11.38    0.67
  -4  -5  -1   11.11    0.50
  -4  -5  -1   10.72    0.54
  -4  -5   1   10.92    0.53
  -4  -5   1   10.53    0.47
  -4   5  -1   11.22    0.65
  -4  -5   1   11.76    0.54
   4  -5  -1   10.39    0.65
  -5  -5  -1    2.49    0.36
  -5  -5  -1    2.16    0.38
  -5   5   1    2.62    0.45
   5  -5   1    4.25    0.50
   5  -5  -1    3.51    0.47
  -5   5  -1    2.80    0.45
  -5  -5   1    2.64    0.40
   6  -5   1   11.00    0.80
  -6   5   1    9.38    0.70
  -6  -5  -1   10.81    0.72
  -6   5  -1    9.80    0.73
  -6  -5   1    9.37    0.68
   6  -5  -1    9.93    0.79
  -7  -5  -1    1.73    0.48
  -7   5   1    2.54    0.52
  -7   5  -1    1.73    0.50
  -7  -5   1    0.82    0.45
   0  -6  -1    0.35    0.25
   0   6  -1    1.05    0.21
   0  -6  -1    0.86    0.17
   0  -6   1    0.05    0.22
   0   6   1    0.69    0.19
   1  -6   1    0.50    0.18
  -1   6   1    1.22    0.25
   1  -6   1    0.66    0.22
  -1  -6  -1    1.06    0.27
  -1  -6  -1    0.82    0.25
  -1  -6   1    1.18    0.22
   1  -6  -1    1.01    0.24
  -1  -6   1    0.89    0.24
   1  -6  -1    0.92    0.20
  -1   6  -1    0.91    0.25
  -2   6   1   15.26    0.65
   2  -6   1   15.99    0.64
  -2  -6  -1   17.53    0.58
   2  -6   1   16.07    0.64
  -2  -6  -1   17.70    0.61
  -2   6  -1   16.94    0.66
  -2  -6   1   16.46    0.51
   2  -6  -1   16.75    0.65
  -2  -6   1   15.30    0.54
   2  -6  -1   15.39    0.67
  -3  -6  -1    7.19    0.44
  -3  -6  -1    8.08    0.48
  -3   6   1    6.43    0.49
  -3  -6  -1    6.99    0.39
   3  -6   1    8.26    0.58
  -3  -6  -1    6.82    0.38
  -3   6  -1    6.57    0.49
  -3  -6   1    7.35    0.44
  -3  -6   1    6.73    0.36
  -3  -6   1    6.67    0.35
   3  -6  -1    6.61    0.50
  -4  -6  -1   11.88    0.55
  -4   6   1   13.32    0.71
  -4  -6  -1   11.83    0.57
  -4  -6  -1   13.40    0.62
   4  -6   1   12.61    0.71
  -4   6  -1   12.01    0.69
  -4  -6   1   12.83    0.56
   4  -6  -1   11.88    0.72
  -4  -6   1   11.09    0.52
  -5   6   1   14.84    0.80
   5  -6   1   14.79    0.84
  -5  -6  -1   13.50    0.69
  -5   6  -1   13.88    0.78
  -5  -6   1   13.30    0.68
   5  -6  -1   14.15    0.86
  -6   6   1    2.33    0.50
   6  -6   1    3.93    0.57
  -6  -6  -1    3.20    0.47
  -6  -6   1    4.53    0.50
   6  -6  -1    4.17    0.59
  -6   6  -1    3.84    0.55
  -7   6   1    2.21    0.54
  -7  -6  -1    2.58    0.50
  -7   6  -1    2.53    0.55
  -7  -6   1    2.52    0.51
   0  -7   1   20.79    0.67
   0  -7  -1   20.27    0.72
   0  -7  -1   20.56    0.58
   0  -7  -1   20.16    0.59
   1  -7   1    2.36    0.27
   1  -7   1    2.83    0.31
  -1  -7  -1    2.94    0.35
  -1   7   1    3.52    0.33
   1  -7  -1    3.31    0.33
  -1   7  -1    2.58    0.32
   1  -7  -1    3.24    0.30
   2  -7   1   10.18    0.57
  -2   7   1   12.17    0.60
  -2   7  -1   11.84    0.61
   2  -7  -1   10.49    0.58
   2  -7  -1   10.91    0.62
   3  -7   1   14.84    0.73
  -3  -7  -1   15.09    0.53
  -3  -7  -1   14.77    0.52
  -3   7   1   15.14    0.72
   3  -7  -1   15.46    0.74
  -3   7  -1   15.53    0.72
  -4  -7  -1    1.14    0.27
  -4  -7  -1    1.40    0.29
   4  -7   1    1.15    0.40
  -4   7   1    0.87    0.38
  -4  -7   1    0.87    0.26
  -4   7  -1    1.57    0.42
  -4  -7   1    1.28    0.27
   4  -7  -1    0.98    0.40
   5  -7   1    1.92    0.47
  -5   7   1    2.32    0.48
  -5  -7  -1    1.53    0.36
   5  -7  -1    2.52    0.50
  -5   7  -1    1.52    0.45
  -5  -7   1    1.74    0.35
   6  -7   1   11.57    0.90
  -6   7   1   10.56    0.81
  -6  -7  -1   12.19    0.75
  -6   7  -1   12.68    0.85
   6  -7  -1   13.15    0.92
  -6  -7   1   11.96    0.74
   0  -8  -1    7.53    0.39
   1  -8   1    1.06    0.29
   1  -8   1    0.82    0.25
   1  -8  -1    0.58    0.29
   1  -8  -1    1.07    0.26
   2  -8   1    8.39    0.56
   2  -8  -1    9.51    0.58
   3  -8   1   10.00    0.67
   3  -8  -1   10.37    0.68
  -4  -8  -1    0.48    0.27
  -4   8   1    0.09    0.36
  -4  -8  -1    0.20    0.25
   4  -8   1    0.30    0.38
  -4  -8   1    0.49    0.26
   4  -8  -1   -0.14    0.37
  -4  -8   1    0.42    0.25
  -4   8  -1    0.77    0.41
   5  -8   1    0.06    0.42
  -5  -8  -1    0.13    0.31
  -5   8   1    0.21    0.42
  -5   8  -1    0.38    0.42
  -5  -8   1   -0.09    0.29
   5  -8  -1   -0.43    0.39
   0  -9  -1    6.26    0.40
   0  -9  -1    5.95    0.44
   1  -9   1    1.60    0.30
   1  -9  -1    2.16    0.32
   2  -9   1   -0.11    0.30
   2  -9  -1    0.29    0.32
   3  -9   1    7.52    0.60
   3  -9  -1    8.07    0.68
   0   0   2   23.20    0.50
   0   0  -2   23.30    0.50
   0   0  -2   23.24    0.49
   0   0   2   23.01    0.43
   0   0  -2   22.54    0.43
   0   0   2   23.18    0.50
   0   0   2   23.57    0.50
   0   0  -2   23.09    0.50
   1   0   2  267.57    4.41
   1   0  -2  263.68    4.96
   1   0   2  263.85    4.96
  -1   0  -2  263.47    4.39
  -1   0  -2  264.29    4.48
  -1   0  -2  265.16    4.97
   1   0   2  264.49    4.39
  -1   0  -2  262.08    4.96
   1   0   2  261.71    4.48
  -1   0   2  265.75    4.96
  -1   0   2  268.03    4.96
   1   0   2  268.19    4.97
   1   0  -2  263.81    4.95
   2   0   2    0.45    0.19
  -2   0   2    0.60    0.20
   2   0   2    0.34    0.18
  -2   0  -2    0.56    0.20
  -2   0  -2    0.57    0.20
  -2   0  -2    0.01    0.18
   2   0   2    0.41    0.17
  -2   0   2    0.35    0.20
   2   0   2    0.46    0.19
  -2   0  -2    0.54    0.20
   2   0  -2    0.57    0.18
   2   0  -2    0.57    0.19
  -3   0   2   47.63    1.04
  -3   0  -2   46.91    1.05
   3   0  -2   47.58    1.14
   3   0  -2   47.86    1.02
  -3   0   2   50.04    1.16
  -3   0  -2   48.43    1.15
   3   0   2   48.42    1.15
  -3   0  -2   48.73    1.03
  -4   0   2   93.08    1.85
  -4   0  -2   94.40    1.87
   4   0   2   95.31    2.05
  -4   0  -2   95.92    1.85
   4   0  -2   91.85    2.04
  -4   0  -2   96.34    2.07
   5   0   2   11.63    0.62
  -5   0  -2   11.60    0.58
  -5   0  -2   10.49    0.61
  -5   0  -2   12.10    0.59
  -5   0   2   12.01    0.61
   5   0  -2   10.54    0.60
  -5   0   2   11.76    0.66
  -6   0   2    5.58    0.48
  -6   0   2    5.00    0.51
  -6   0  -2    4.64    0.44
  -6   0  -2    5.20    0.51
  -7   0  -2   -0.37    0.32
  -7   0   2   -0.21    0.35
  -8   0  -2    3.86    0.52
  -8   0   2    4.35    0.54
  -9   0  -2    3.40    0.55
  -9   0   2    1.44    0.49
   0  -1  -2  472.93    8.99
   0   1  -2  486.02    8.11
   0  -1   2  470.89    8.88
   0  -1   2  480.75    7.90
   0  -1  -2  486.86    8.94
   0   1   2  481.74    8.89
   0  -1   2  480.20    8.07
   1   1  -2  277.80    4.62
  -1  -1  -2  279.65    4.77
  -1  -1  -2  276.91    5.25
  -1  -1  -2  283.24    4.69
  -1  -1  -2  282.27    5.25
   1  -1   2  286.64    5.27
  -1   1   2  284.18    5.27
  -1  -1  -2  282.33    4.62
   1  -1   2  281.77    5.27
   1  -1   2  281.49    4.69
  -1  -1   2  284.71    5.23
   1  -1  -2  285.17    5.28
  -1   1  -2  285.57    4.70
   1   1   2  284.21    4.69
  -1   1  -2  274.98    5.26
  -1   1  -2  283.66    4.69
   1  -1  -2  278.13    5.28
   1   1   2  277.75    4.77
  -1  -1   2  278.72    4.62
   1   1   2  273.91    4.62
  -2   1   2   26.87    0.68
  -2  -1  -2   26.32    0.65
   2   1  -2   27.82    0.59
   2  -1   2   26.30    0.72
  -2   1   2   26.28    0.70
  -2  -1  -2   26.88    0.64
   2  -1   2   27.43    0.74
  -2  -1  -2   26.92    0.59
  -2  -1  -2   27.75    0.70
  -2  -1  -2   27.80    0.69
   2  -1   2   27.41    0.67
  -2  -1   2   27.79    0.68
  -2  -1   2   27.61    0.59
   2   1   2   27.69    0.59
   2  -1  -2   27.01    0.71
  -2   1  -2   27.09    0.71
   2   1   2   27.51    0.65
  -2  -1   2   27.55    0.67
   2  -1  -2   26.93    0.73
   2   1   2   27.24    0.64
  -2   1  -2   26.76    0.67
  -3   1   2   99.27    2.07
  -3  -1  -2   98.07    1.80
  -3  -1  -2   96.93    1.85
  -3  -1  -2   96.58    2.06
   3   1  -2   99.67    1.81
  -3   1   2  100.32    1.89
   3  -1   2   99.07    2.08
  -3  -1   2   98.00    2.05
  -3  -1   2   97.94    2.05
   3  -1  -2   99.83    2.08
  -3   1  -2   97.43    1.87
  -3   1  -2   98.87    2.07
  -4  -1  -2   18.80    0.63
  -4   1   2   19.75    0.71
  -4  -1  -2   20.09    0.62
  -4   1   2   19.78    0.69
   4  -1   2   19.80    0.73
  -4  -1  -2   18.42    0.69
  -4  -1  -2   19.20    0.70
  -4   1  -2   18.16    0.69
  -4  -1   2   20.60    0.71
   4  -1  -2   18.92    0.70
  -4   1  -2   19.88    0.69
  -4  -1   2   20.66    0.64
  -4  -1   2   20.04    0.71
   5  -1   2   33.35    1.04
  -5  -1  -2   32.75    0.93
  -5   1   2   32.47    1.05
  -5  -1  -2   30.71    0.87
  -5  -1  -2   33.42    1.02
  -5   1   2   34.23    0.97
  -5  -1   2   33.15    0.91
  -5   1  -2   34.33    1.07
  -5   1  -2   33.54    0.97
  -5  -1   2   34.00    1.06
   5  -1  -2   31.85    1.03
  -6  -1  -2   54.77    1.51
  -6  -1  -2   53.30    1.36
  -6   1   2   53.66    1.38
  -6  -1  -2   53.51    1.30
  -6  -1   2   52.60    1.32
  -6  -1   2   55.10    1.52
  -6   1  -2   55.83    1.38
  -7  -1  -2   16.07    0.90
  -7  -1  -2   14.76    0.72
  -7   1   2   14.60    0.78
  -7  -1   2   15.39    0.74
  -7   1  -2   12.19    0.75
  -7  -1   2   14.94    0.85
  -8   1   2    3.09    0.51
  -8  -1  -2    3.12    0.48
  -8  -1   2    3.22    0.50
  -8   1  -2    3.86    0.53
  -9  -1  -2    3.82    0.54
  -9   1   2    3.24    0.58
  -9   1  -2    4.54    0.60
  -9  -1   2    3.68    0.55
   0   2   2   76.52    1.32
   0   2  -2   76.95    1.36
   0  -2   2   73.12    1.36
   0  -2  -2   76.02    1.45
   1  -2   2    1.19    0.19
  -1  -2  -2    1.05    0.13
   1  -2   2    1.55    0.17
   1  -2   2    1.42    0.20
  -1  -2  -2    1.52    0.19
   1   2  -2    1.36    0.13
  -1  -2  -2    1.26    0.19
  -1   2   2    1.40    0.20
   1  -2  -2    1.16    0.16
  -1  -2   2    1.27    0.14
   1   2   2    1.37    0.18
   1  -2  -2    1.28    0.17
  -1  -2   2    1.31    0.11
  -1   2  -2    1.23    0.21
  -1  -2   2    1.25    0.14
  -2  -2  -2  177.56    3.05
   2  -2   2  174.42    3.08
   2   2  -2  175.45    3.06
   2   2  -2  175.76    2.97
  -2  -2  -2  177.32    3.12
  -2  -2  -2  175.38    3.38
  -2  -2  -2  180.12    3.38
  -2  -2  -2  173.36    2.93
  -2   2   2  176.85    3.09
   2  -2   2  171.19    3.43
   2  -2  -2  175.32    3.44
  -2  -2   2  179.48    2.98
   2   2   2  174.35    3.04
  -2  -2   2  173.95    3.36
  -2   2  -2  179.23    3.10
  -3  -2  -2   12.74    0.50
   3  -2   2   12.47    0.52
   3  -2   2    9.59    0.50
   3   2  -2   12.58    0.40
  -3  -2  -2   12.41    0.49
  -3   2   2   11.72    0.51
  -3  -2  -2   12.06    0.50
  -3  -2  -2   12.30    0.39
  -3   2   2   12.70    0.54
  -3  -2  -2   12.80    0.46
  -3  -2   2   11.98    0.47
   3  -2  -2   12.03    0.52
  -3  -2   2   11.48    0.48
  -3  -2   2   12.55    0.41
  -3   2  -2   12.31    0.53
  -3   2  -2   12.52    0.53
  -4   2   2    7.11    0.52
  -4   2   2    7.78    0.54
   4  -2   2    8.26    0.53
  -4  -2  -2    8.19    0.53
  -4  -2  -2    7.89    0.45
  -4  -2  -2    8.78    0.41
  -4  -2  -2    8.35    0.50
  -4   2  -2    8.10    0.52
  -4  -2   2    8.61    0.42
  -4  -2   2    8.24    0.44
  -4  -2   2    8.02    0.49
  -4   2  -2    9.06    0.52
  -4  -2   2    8.22    0.50
  -5  -2  -2   39.13    0.95
  -5  -2  -2   41.52    1.15
  -5  -2  -2   37.35    1.01
  -5   2   2   38.90    1.10
   5  -2   2   37.73    1.16
  -5   2  -2   38.07    1.09
  -5  -2   2   40.89    1.15
  -5  -2   2   38.76    0.98
  -6  -2  -2   33.24    0.92
  -6  -2  -2   34.41    1.02
  -6  -2  -2   33.19    1.12
  -6   2   2   32.52    1.05
  -6  -2   2   32.83    1.13
  -6   2  -2   31.66    1.05
  -6  -2   2   33.04    0.96
  -7  -2  -2    0.27    0.40
  -7  -2  -2    0.04    0.31
  -7   2   2    0.20    0.37
  -7   2  -2    0.15    0.37
  -7  -2   2   -0.18    0.32
  -7  -2   2    0.74    0.43
  -8   2   2    7.84    0.69
  -8   2  -2    8.37    0.70
  -8  -2   2    9.66    0.69
  -9   2   2   17.08    0.96
  -9   2  -2   17.69    0.99
   0   3   2   85.26    1.50
   0  -3   2   82.92    1.54
   0   3  -2   84.37    1.54
   0  -3  -2   87.59    1.63
   1  -3   2  105.72    2.05
  -1   3   2  103.98    1.90
  -1  -3  -2  105.11    1.93
  -1  -3  -2  103.29    1.89
   1  -3  -2  102.49    2.07
  -1  -3   2  106.35    1.80
  -1  -3   2  103.71    1.82
  -1   3  -2  104.93    1.91
  -1  -3   2  104.65    1.83
   1  -3  -2  105.16    2.07
   2   3  -2   53.93    1.00
  -2   3   2   54.98    1.16
   2  -3   2   52.81    1.21
  -2  -3  -2   56.05    1.10
   2   3  -2   54.72    1.06
  -2  -3  -2   55.73    1.14
  -2  -3  -2   54.85    1.14
   2  -3   2   53.32    1.22
  -2   3  -2   53.69    1.16
  -2  -3   2   53.90    1.06
  -2  -3   2   56.01    1.09
   2   3   2   53.00    1.09
   2  -3  -2   53.17    1.23
   2  -3  -2   53.78    1.23
  -2  -3   2   53.85    1.00
  -2  -3   2   50.16    1.08
   3   3  -2   54.96    1.07
  -3  -3  -2   56.19    1.17
  -3  -3  -2   56.20    1.22
  -3  -3  -2   54.54    1.24
  -3  -3  -2   55.73    1.25
   3  -3   2   53.10    1.32
  -3   3   2   56.28    1.26
  -3  -3  -2   55.67    1.00
   3  -3   2   55.73    1.34
  -3  -3   2   53.41    1.22
   3  -3  -2   54.54    1.33
  -3   3  -2   56.38    1.26
  -3  -3   2   57.42    1.23
  -3  -3   2   55.98    1.09
   3  -3  -2   55.38    1.34
  -4   3   2    2.20    0.35
  -4  -3  -2    1.68    0.29
  -4  -3  -2    1.97    0.21
  -4  -3  -2    1.69    0.29
  -4  -3  -2    1.31    0.31
   4  -3   2    1.64    0.32
  -4  -3  -2    1.76    0.31
   4  -3   2    1.35    0.32
  -4  -3   2    1.63    0.28
  -4   3  -2    2.30    0.35
   4  -3  -2    2.11    0.33
  -4  -3   2    1.97    0.25
  -4  -3   2    1.90    0.27
  -4  -3   2    1.60    0.29
  -5   3   2   15.69    0.73
   5  -3   2   15.24    0.74
  -5  -3  -2   16.69    0.74
  -5  -3  -2   15.54    0.62
  -5  -3  -2   14.53    0.53
  -5  -3   2   15.70    0.70
  -5  -3   2   15.27    0.58
  -5  -3   2   15.74    0.59
  -5   3  -2   16.07    0.74
   5  -3  -2   15.63    0.74
  -6  -3  -2    0.11    0.32
  -6  -3  -2    0.37    0.35
  -6   3   2    0.76    0.38
   6  -3   2    0.12    0.34
  -6  -3  -2    0.34    0.26
  -6  -3   2    0.23    0.36
  -6   3  -2    0.63    0.37
  -6  -3   2    0.28    0.29
   6  -3  -2    0.12    0.35
  -7  -3  -2    3.91    0.51
  -7  -3  -2    3.65    0.55
  -7   3   2    4.00    0.54
  -7   3  -2    3.77    0.53
  -7  -3   2    3.73    0.55
  -8   3   2    4.15    0.58
  -8  -3  -2    4.23    0.63
  -8  -3   2    4.08    0.63
  -8   3  -2    4.85    0.60
   0  -4  -2   99.14    1.91
   0   4  -2   98.56    1.81
   0   4   2   99.77    1.76
  -1  -4  -2   20.33    0.57
   1  -4   2   20.11    0.54
  -1   4   2   20.90    0.60
  -1  -4  -2   20.62    0.59
   1  -4  -2   20.35    0.58
  -1  -4   2   21.18    0.49
   1  -4  -2   19.61    0.56
  -1   4  -2   20.42    0.61
  -1  -4   2   20.79    0.49
  -1  -4   2   19.92    0.50
  -2   4   2   15.59    0.58
  -2  -4  -2   15.40    0.50
  -2  -4  -2   14.92    0.52
   2  -4   2   14.03    0.55
  -2  -4  -2   14.87    0.43
  -2  -4  -2   15.16    0.44
   2  -4   2   14.76    0.55
  -2  -4   2   15.13    0.41
   2  -4  -2   15.01    0.56
  -2   4  -2   15.49    0.59
   2  -4  -2   14.71    0.56
  -2  -4   2   14.84    0.40
  -2  -4   2   16.14    0.46
  -3  -4  -2   19.92    0.61
  -3   4   2   20.31    0.71
   3  -4   2   20.25    0.73
  -3  -4  -2   20.33    0.67
  -3  -4  -2   19.22    0.61
   3  -4   2   19.63    0.71
   3   4  -2   19.55    0.51
  -3   4  -2   21.15    0.72
  -3  -4   2   18.74    0.57
  -3  -4   2   19.57    0.52
   3  -4  -2   19.61    0.73
   3  -4  -2   20.58    0.73
  -4  -4  -2    9.15    0.48
  -4   4   2    7.84    0.59
  -4  -4  -2    7.99    0.51
   4  -4   2    8.96    0.59
  -4  -4  -2    8.59    0.52
  -4  -4  -2    7.73    0.51
   4  -4  -2    8.66    0.59
  -4  -4   2    9.18    0.41
  -4  -4   2    8.43    0.50
  -4  -4   2    8.40    0.49
  -4  -4   2    8.88    0.42
  -4   4  -2    8.29    0.58
  -5  -4  -2   18.81    0.71
  -5  -4  -2   19.93    0.79
  -5   4   2   19.17    0.83
   5  -4   2   19.25    0.87
  -5  -4   2   19.48    0.61
  -5   4  -2   20.63    0.84
  -5  -4   2   18.50    0.64
   5  -4  -2   21.10    0.89
  -5  -4   2   17.99    0.78
  -6   4   2    5.24    0.55
  -6  -4  -2    5.62    0.54
  -6  -4  -2    6.94    0.53
   6  -4   2    7.19    0.62
  -6   4  -2    6.49    0.59
   6  -4  -2    6.26    0.61
  -6  -4   2    5.06    0.52
  -7  -4  -2   19.71    0.85
  -7  -4  -2   19.49    0.97
  -7   4   2   17.82    0.91
  -7  -4   2   19.36    0.98
  -7   4  -2   19.21    0.94
  -8  -4  -2    2.04    0.56
  -8   4   2    2.48    0.53
  -8  -4   2    2.63    0.58
  -8   4  -2    2.05    0.53
   0   5   2    0.39    0.16
   0  -5  -2    0.29    0.13
   0  -5  -2    0.17    0.14
   0  -5  -2    0.15    0.14
   0   5  -2    0.20    0.18
  -1  -5  -2   24.00    0.67
  -1  -5  -2   21.10    0.66
  -1   5   2   23.69    0.66
   1  -5   2   22.89    0.63
  -1  -5   2   23.54    0.58
  -1   5  -2   23.92    0.68
   1  -5  -2   23.72    0.66
  -1  -5   2   22.69    0.56
   2  -5   2   24.85    0.77
  -2  -5  -2   25.63    0.62
  -2  -5  -2   26.12    0.71
  -2  -5  -2   24.70    0.61
  -2  -5  -2   26.66    0.74
  -2   5   2   25.52    0.77
   2  -5  -2   24.87    0.77
   2  -5  -2   25.64    0.79
  -2  -5   2   25.23    0.64
  -2  -5   2   25.85    0.60
  -2   5  -2   24.88    0.78
   3  -5   2    5.28    0.43
  -3  -5  -2    4.85    0.33
  -3  -5  -2    4.76    0.37
  -3  -5  -2    5.09    0.41
  -3   5   2    4.68    0.42
   3  -5   2    4.53    0.41
  -3  -5  -2    4.78    0.38
   3  -5  -2    5.00    0.43
   3  -5  -2    4.86    0.42
  -3  -5   2    4.38    0.32
  -3  -5   2    4.09    0.33
  -3  -5   2    4.54    0.30
  -3   5  -2    5.09    0.43
  -4   5   2    6.52    0.52
  -4  -5  -2    6.75    0.53
  -4  -5  -2    5.75    0.47
  -4  -5  -2    6.26    0.50
  -4  -5  -2    5.91    0.44
   4  -5   2    6.00    0.51
  -4   5  -2    7.37    0.55
  -4  -5   2    6.64    0.46
   4  -5  -2    6.16    0.52
  -4  -5   2    6.12    0.45
  -4  -5   2    6.45    0.38
   5  -5   2    2.91    0.45
  -5  -5  -2    3.64    0.40
  -5  -5  -2    3.16    0.40
  -5   5   2    3.84    0.48
  -5   5  -2    2.63    0.46
   5  -5  -2    3.14    0.46
  -5  -5   2    2.56    0.39
  -6   5   2   18.06    0.90
  -6  -5  -2   18.08    0.86
   6  -5   2   18.92    0.98
  -6   5  -2   17.77    0.89
  -6  -5   2   18.17    0.86
   6  -5  -2   19.22    0.96
  -7  -5  -2    1.14    0.45
  -7   5   2    1.23    0.48
  -7  -5   2    1.39    0.48
  -7   5  -2    2.47    0.51
   0  -6  -2   11.50    0.53
   0   6  -2   12.23    0.48
   0  -6  -2   11.98    0.43
   0  -6  -2   10.74    0.41
   0   6   2   11.40    0.42
  -1   6   2   45.63    1.04
  -1  -6  -2   44.94    1.08
   1  -6   2   46.52    1.06
  -1  -6  -2   46.67    1.09
   1  -6   2   45.94    1.08
   1  -6  -2   46.69    1.11
  -1  -6   2   47.72    0.99
  -1  -6   2   47.83    0.97
  -1   6  -2   46.03    1.08
   1  -6  -2   44.91    1.09
  -2   6   2   12.12    0.58
   2  -6   2   10.74    0.55
   2  -6   2   11.05    0.55
  -2  -6  -2   10.70    0.51
  -2  -6  -2   11.07    0.50
  -2  -6   2   10.68    0.43
   2  -6  -2   10.18    0.56
  -2   6  -2   10.47    0.57
   2  -6  -2   10.51    0.57
   3  -6   2    4.95    0.44
  -3  -6  -2    4.84    0.38
  -3   6   2    4.71    0.45
  -3  -6  -2    4.52    0.35
  -3  -6  -2    4.91    0.43
  -3  -6  -2    4.56    0.38
  -3  -6   2    4.13    0.31
   3  -6  -2    4.91    0.45
  -3  -6   2    4.40    0.31
  -3   6  -2    5.05    0.47
  -4  -6  -2    4.14    0.45
  -4  -6  -2    3.56    0.36
  -4   6   2    5.12    0.51
   4  -6   2    3.16    0.44
  -4  -6  -2    3.24    0.34
  -4  -6   2    3.72    0.35
   4  -6  -2    4.09    0.48
  -4  -6   2    3.11    0.32
  -4   6  -2    4.81    0.49
   5  -6   2    1.10    0.42
  -5   6   2    1.76    0.44
  -5  -6  -2    1.63    0.36
  -5  -6   2    0.83    0.34
   5  -6  -2    1.90    0.45
  -5   6  -2    1.56    0.43
  -6  -6  -2    1.42    0.42
   6  -6   2    2.21    0.50
  -6   6   2    2.47    0.50
  -6   6  -2    2.12    0.49
   6  -6  -2    2.70    0.52
  -6  -6   2    2.26    0.44
  -7  -6  -2    0.88    0.45
  -7   6   2    0.60    0.47
  -7   6  -2    0.81    0.48
  -7  -6   2    0.38    0.44
   0  -7  -2   27.97    0.73
   0  -7  -2   27.81    0.85
   0  -7  -2   26.71    0.72
   1  -7   2    7.77    0.45
  -1  -7  -2    7.70    0.50
   1  -7   2    6.91    0.40
  -1  -7  -2    6.90    0.45
  -1   7  -2    7.12    0.48
   1  -7  -2    8.18    0.49
   1  -7  -2    6.94    0.42
   2  -7   2    4.02    0.40
  -2   7   2    4.56    0.42
   2  -7   2    4.21    0.39
   2  -7  -2    3.85    0.39
  -2   7  -2    4.13    0.41
  -3  -7  -2    6.46    0.43
  -3  -7  -2    5.86    0.39
  -3   7   2    6.09    0.50
   3  -7   2    6.79    0.58
  -3   7  -2    6.96    0.53
   3  -7  -2    6.72    0.58
   4  -7   2   13.95    0.78
  -4  -7  -2   12.14    0.56
  -4   7   2   12.38    0.73
  -4  -7  -2   13.74    0.62
  -4  -7   2   12.54    0.55
  -4  -7   2   12.12    0.54
  -4   7  -2   12.34    0.73
   4  -7  -2   12.40    0.77
   5  -7   2    0.59    0.40
  -5  -7  -2   -0.21    0.30
  -5   7   2   -0.03    0.38
  -5   7  -2   -0.16    0.37
  -5  -7   2   -0.18    0.28
   5  -7  -2   -0.10    0.38
  -6  -7  -2    2.55    0.47
   6  -7   2    4.22    0.60
  -6   7   2    3.40    0.56
  -6   7  -2    3.42    0.57
   6  -7  -2    3.43    0.59
  -6  -7   2    3.43    0.48
   0  -8  -2    5.09    0.37
   0  -8  -2    4.97    0.40
   1  -8   2    2.04    0.32
   1  -8   2    1.71    0.28
   1  -8  -2    1.60    0.32
   1  -8  -2    2.33    0.40
   1  -8  -2    2.05    0.30
   2  -8   2    8.06    0.55
   2  -8  -2    6.77    0.55
  -3  -8  -2    2.54    0.28
  -3  -8  -2    2.40    0.29
   3  -8   2    2.79    0.43
  -3   8  -2    3.05    0.44
   3  -8  -2    3.21    0.45
  -4  -8  -2   14.79    0.63
  -4   8   2   16.52    0.82
   4  -8   2   16.02    0.86
  -4   8  -2   14.98    0.82
  -4  -8   2   16.37    0.60
   4  -8  -2   15.35    0.87
  -4  -8   2   16.22    0.60
   5  -8   2   11.12    0.84
   5  -8  -2    9.72    0.83
   0  -9  -2    3.80    0.36
   0  -9  -2    2.97    0.32
   1  -9   2    0.29    0.25
   1  -9  -2    0.54    0.27
   2  -9   2    0.35    0.30
   2  -9  -2    0.48    0.33
   3  -9   2   10.56    0.71
   0   0  -3   -0.72    0.11
   0   0   3   -0.80    0.11
   0   0  -3   -0.73    0.12
   0   0   3   -0.70    0.12
   0   0  -3   -0.60    0.12
   0   0  -3   -0.61    0.12
   0   0   3   -0.94    0.10
   1   0  -3  150.01    2.92
   1   0   3  150.75    2.59
  -1   0  -3  151.75    2.93
   1   0   3  154.99    2.61
  -1   0  -3  152.69    2.59
  -1   0  -3  151.88    2.93
   1   0   3  156.22    2.65
   1   0   3  154.32    2.93
   1   0   3  153.58    2.93
  -1   0   3  151.05    2.92
  -1   0   3  155.46    2.93
  -2   0  -3    4.01    0.33
   2   0  -3    3.80    0.33
   2   0   3    3.91    0.28
  -2   0   3    3.86    0.28
   2   0   3    4.15    0.30
  -2   0  -3    4.23    0.36
   2   0   3    4.04    0.30
   2   0   3    3.67    0.23
  -2   0  -3    3.88    0.25
  -2   0   3    4.19    0.36
  -3   0   3   55.37    1.29
   3   0  -3   56.65    1.29
   3   0  -3   56.08    1.14
  -3   0  -3   56.18    1.16
   3   0   3   55.14    1.29
  -3   0  -3   57.17    1.19
  -3   0  -3   54.33    1.29
  -4   0  -3   24.17    0.71
   4   0  -3   23.02    0.76
  -4   0   3   23.77    0.72
  -4   0  -3   24.61    0.78
   4   0   3   23.14    0.78
  -4   0  -3   24.38    0.71
  -5   0  -3   33.73    0.96
  -5   0   3   35.89    1.07
   5   0  -3   35.44    1.04
  -5   0   3   34.88    0.99
   5   0   3   36.21    1.05
  -5   0  -3   36.39    0.96
  -5   0  -3   31.54    1.03
  -6   0   3    0.12    0.33
  -6   0  -3    0.52    0.34
  -6   0  -3    0.01    0.30
  -6   0   3    0.18    0.31
  -7   0   3   12.26    0.73
  -7   0  -3   12.53    0.70
  -8   0  -3    5.69    0.57
  -8   0   3    4.18    0.53
  -9   0   3    1.43    0.49
  -9   0  -3    1.13    0.46
   0   1  -3  277.90    4.66
   0  -1  -3  277.93    5.21
   0   1  -3  282.76    4.64
   0   1  -3  279.29    4.59
   0  -1   3  279.59    4.59
   0  -1   3  282.20    4.64
   0  -1  -3  270.90    5.22
   0   1   3  284.52    5.21
   0  -1   3  278.88    5.19
   0  -1   3  276.29    5.19
  -1  -1  -3  949.46   16.17
  -1  -1  -3  953.27   17.72
  -1  -1  -3  951.30   16.05
   1  -1   3  950.61   15.84
   1  -1   3  966.40   17.81
   1  -1   3 1000.00   17.86
  -1   1   3  946.96   17.68
  -1  -1  -3  917.35   17.91
  -1  -1  -3  972.68   15.71
   1   1  -3  949.92   15.60
   1  -1   3  960.30   16.06
  -1  -1   3  965.55   17.67
   1   1   3  954.27   17.63
  -1   1  -3  931.93   15.77
   1  -1  -3  965.83   17.79
   1   1   3  933.38   15.63
   1   1   3  935.96   15.99
  -1  -1   3  956.11   17.82
   1   1   3  954.12   15.72
  -1   1  -3  948.72   15.94
   1  -1  -3  939.14   17.89
   2  -1   3   39.16    0.96
   2   1  -3   41.06    0.80
  -2   1   3   41.81    0.97
  -2  -1  -3   41.21    0.86
  -2  -1  -3   40.65    0.94
   2  -1   3   39.93    0.95
   2  -1   3   41.88    0.88
  -2  -1  -3   43.10    0.91
  -2  -1  -3   37.68    0.95
   2  -1   3   40.14    0.88
  -2  -1  -3   41.53    0.81
   2   1   3   41.31    0.88
   2   1   3   40.34    0.93
  -2   1  -3   41.36    0.96
   2   1   3   41.10    0.86
   2   1   3   40.63    0.81
   2  -1  -3   41.80    0.99
  -2  -1   3   40.97    0.93
   2  -1  -3   41.28    0.97
  -2   1  -3   41.55    0.90
  -2  -1   3   39.87    0.92
  -3  -1  -3  131.23    2.30
  -3   1   3  131.44    2.39
  -3   1   3  129.82    2.65
   3  -1   3  130.88    2.65
  -3  -1  -3  120.82    2.62
   3   1  -3  128.11    2.30
  -3  -1  -3  129.49    2.42
  -3  -1  -3  128.79    2.37
  -3  -1   3  131.39    2.63
  -3   1  -3  128.13    2.38
   3   1   3  129.38    2.60
   3  -1  -3  130.75    2.66
  -3  -1   3  131.79    2.63
  -3   1  -3  131.00    2.38
  -3   1  -3  129.93    2.64
  -4   1   3   10.90    0.58
  -4  -1  -3   12.60    0.56
   4  -1   3   12.04    0.59
  -4  -1  -3    9.97    0.57
  -4  -1  -3   11.31    0.52
  -4   1   3   11.39    0.57
  -4  -1  -3   10.58    0.48
  -4   1  -3   11.22    0.59
  -4   1  -3   11.76    0.56
  -4  -1   3   10.90    0.56
   4  -1  -3   10.77    0.59
  -4  -1   3   11.15    0.52
  -4   1  -3   10.52    0.48
  -4  -1   3   11.07    0.56
  -5   1   3   11.98    0.64
  -5  -1  -3   12.00    0.66
  -5  -1  -3   12.84    0.56
  -5  -1  -3   12.96    0.60
  -5   1   3   11.96    0.68
   5  -1   3   12.25    0.65
  -5  -1   3   13.83    0.61
  -5   1  -3   12.46    0.69
  -5  -1   3   12.90    0.69
   5  -1  -3   12.76    0.68
  -5   1  -3   12.23    0.64
  -6  -1  -3    8.10    0.57
  -6  -1  -3    8.21    0.54
  -6  -1  -3    8.13    0.66
  -6   1   3    9.02    0.63
  -6  -1   3    7.84    0.59
  -6  -1   3    8.20    0.68
  -6   1  -3    7.77    0.58
  -7  -1  -3    1.20    0.43
  -7  -1  -3    1.08    0.36
  -7   1   3    0.60    0.39
  -7   1  -3    1.08    0.40
  -7  -1   3    1.20    0.44
  -7  -1   3    0.85    0.37
  -8  -1  -3   11.25    0.71
  -8   1   3    9.84    0.74
  -8   1  -3   10.70    0.76
  -8  -1   3    9.26    0.68
  -9   1   3    4.69    0.62
  -9  -1   3    4.04    0.56
  -9   1  -3    3.43    0.57
   0  -2   3   80.96    1.41
   0  -2   3   81.05    1.48
   0  -2  -3   83.17    1.61
   0   2  -3   82.51    1.48
  -1  -2  -3   22.80    0.58
  -1  -2  -3   23.23    0.55
  -1  -2  -3   23.09    0.57
  -1   2   3   22.84    0.59
   1  -2   3   22.81    0.58
   1   2  -3   23.04    0.46
   1  -2   3   22.17    0.55
  -1   2  -3   22.37    0.59
   1  -2  -3   23.70    0.61
   1   2   3   22.79    0.57
  -1  -2   3   22.40    0.53
  -2   2   3    5.29    0.33
  -2  -2  -3    6.02    0.37
   2  -2   3    6.14    0.37
   2   2  -3    5.92    0.29
   2   2  -3    5.61    0.23
  -2  -2  -3    5.60    0.35
  -2  -2  -3    5.68    0.33
  -2  -2  -3    5.71    0.35
  -2   2   3    5.41    0.36
   2  -2   3    5.86    0.38
  -2  -2  -3    5.67    0.23
  -2  -2   3    5.24    0.32
  -2   2  -3    6.03    0.41
   2   2   3    6.11    0.34
  -2  -2   3    5.62    0.24
   2  -2  -3    6.34    0.40
  -3  -2  -3   93.31    1.95
   3  -2   3   91.68    1.99
  -3   2   3   92.83    1.82
  -3   2   3   94.48    1.97
   3   2  -3   92.06    1.68
  -3  -2  -3   92.96    1.65
  -3  -2  -3   91.47    1.82
   3  -2   3   95.62    1.99
  -3  -2  -3   91.19    1.94
  -3  -2  -3   91.64    1.77
   3  -2  -3   92.98    1.99
  -3  -2   3   92.01    1.92
  -3  -2   3   91.60    1.92
  -3   2  -3   92.61    1.82
  -3   2  -3   91.04    1.95
  -4  -2  -3   35.23    0.80
  -4  -2  -3   35.41    0.94
  -4   2   3   33.97    0.95
  -4  -2  -3   33.64    0.96
  -4   2   3   33.79    0.99
   4  -2   3   33.74    1.00
  -4  -2  -3   33.96    0.98
  -4  -2  -3   33.60    0.88
  -4  -2   3   35.14    0.97
  -4   2  -3   34.22    0.95
  -4  -2   3   34.21    0.95
  -4   2  -3   33.98    0.98
  -5  -2  -3    0.96    0.32
  -5  -2  -3    1.27    0.27
  -5  -2  -3    1.04    0.33
  -5   2   3    1.18    0.34
   5  -2   3    1.15    0.33
  -5   2  -3    1.03    0.33
  -5  -2   3    0.84    0.33
  -5  -2   3    0.57    0.28
  -6  -2  -3    9.21    0.55
  -6  -2  -3    8.11    0.57
  -6  -2  -3    9.46    0.68
  -6   2   3    8.83    0.63
  -6  -2   3    9.53    0.68
  -6  -2   3    8.23    0.55
  -6   2  -3    8.42    0.64
  -7  -2  -3    0.16    0.32
  -7  -2  -3    0.73    0.40
  -7  -2  -3    0.80    0.42
  -7   2   3    0.97    0.40
  -7  -2   3    0.54    0.36
  -7  -2   3    1.16    0.45
  -7   2  -3    0.53    0.39
  -8   2   3    2.85    0.52
  -8  -2   3    3.38    0.48
  -8   2  -3    3.67    0.54
  -9   2   3    5.91    0.68
  -9   2  -3    6.66    0.70
   0   3   3   62.85    1.15
   0   3  -3   64.27    1.21
   0  -3  -3   62.10    1.27
   1  -3   3   15.00    0.43
  -1  -3  -3   15.13    0.41
  -1  -3  -3   15.64    0.48
   1  -3   3   14.77    0.46
   1  -3   3   15.11    0.45
  -1  -3  -3   15.08    0.40
  -1  -3  -3   15.19    0.49
  -1   3   3   15.72    0.50
  -1  -3   3   15.26    0.35
   1  -3  -3   14.88    0.48
  -1  -3   3   15.65    0.33
  -1  -3   3   14.88    0.44
   1  -3  -3   14.77    0.48
  -1   3  -3   15.66    0.51
  -2  -3  -3   72.26    1.48
   2   3  -3   71.70    1.34
  -2  -3  -3   73.17    1.46
  -2  -3  -3   72.71    1.48
   2  -3   3   72.44    1.56
   2   3  -3   70.05    1.26
  -2  -3  -3   72.53    1.42
   2  -3   3   69.75    1.55
  -2   3   3   73.24    1.45
  -2   3  -3   72.21    1.46
   2  -3  -3   72.15    1.57
   2  -3  -3   73.64    1.57
  -2  -3   3   75.06    1.43
  -2  -3   3   66.82    1.42
  -2  -3   3   71.41    1.26
  -3  -3  -3   21.97    0.68
   3  -3   3   21.61    0.75
  -3  -3  -3   22.18    0.68
   3   3  -3   21.57    0.52
   3  -3   3   20.82    0.72
  -3  -3  -3   22.02    0.64
  -3   3   3   22.60    0.72
  -3  -3  -3   22.62    0.67
  -3  -3   3   21.85    0.63
   3  -3  -3   21.52    0.74
   3  -3  -3   21.48    0.73
  -3  -3   3   22.35    0.63
  -3  -3   3   21.48    0.53
  -3   3  -3   22.82    0.72
  -4  -3  -3   38.36    1.05
  -4  -3  -3   36.84    0.95
  -4  -3  -3   38.03    1.06
  -4  -3  -3   38.34    1.03
   4  -3   3   37.89    1.11
  -4   3   3   39.27    1.07
  -4  -3  -3   38.53    0.80
   4  -3  -3   39.79    1.13
  -4   3  -3   38.27    1.05
  -4  -3   3   39.89    1.03
  -4  -3   3   38.56    1.03
  -4  -3   3   38.15    0.88
  -5  -3  -3   16.40    0.74
  -5   3   3   16.47    0.76
  -5  -3  -3   15.66    0.65
   5  -3   3   16.21    0.79
  -5  -3  -3   15.88    0.53
   5  -3  -3   16.24    0.78
  -5   3  -3   15.49    0.73
  -5  -3   3   17.03    0.73
  -5  -3   3   15.48    0.61
  -6   3   3   21.11    0.91
  -6  -3  -3   25.98    0.99
  -6  -3  -3   23.56    0.73
  -6  -3  -3   24.78    0.88
   6  -3   3   25.27    1.02
  -6   3  -3   23.97    0.93
  -6  -3   3   24.21    0.97
  -6  -3   3   23.76    0.80
  -7  -3  -3    7.59    0.62
  -7  -3  -3    8.27    0.70
  -7   3   3    7.11    0.62
  -7  -3   3    7.90    0.54
  -7   3  -3    7.84    0.66
  -7  -3   3    8.12    0.68
  -8  -3  -3    6.40    0.71
  -8   3   3    4.12    0.59
  -8   3  -3    5.75    0.64
  -8  -3   3    5.10    0.68
   0  -4  -3   55.07    1.17
   0   4   3   57.86    1.09
   0  -4  -3   59.07    1.19
   0   4  -3   57.78    1.15
   1  -4   3    9.03    0.37
  -1  -4  -3    8.84    0.41
  -1   4   3    9.25    0.43
  -1  -4  -3    8.59    0.30
  -1  -4  -3    9.07    0.43
  -1  -4  -3    8.63    0.31
  -1  -4   3    9.03    0.28
   1  -4  -3    8.47    0.39
   1  -4  -3    9.30    0.41
  -1   4  -3    9.18    0.44
  -1  -4   3    9.01    0.28
  -2  -4  -3   13.32    0.45
  -2   4   3   14.13    0.57
  -2  -4  -3   14.41    0.52
  -2  -4  -3   14.40    0.50
   2  -4   3   13.94    0.54
   2  -4   3   13.26    0.54
   2  -4  -3   12.90    0.54
  -2   4  -3   14.00    0.57
  -2  -4   3   13.26    0.35
  -2  -4   3   13.53    0.42
   2  -4  -3   13.05    0.55
   3   4  -3   12.65    0.37
  -3  -4  -3   12.15    0.53
  -3  -4  -3   12.40    0.52
   3  -4   3   12.11    0.60
  -3  -4  -3   12.47    0.49
   3  -4   3   12.37    0.60
  -3   4   3   13.42    0.62
  -3  -4  -3   12.14    0.51
  -3  -4   3   11.78    0.38
   3  -4  -3   13.03    0.62
   3  -4  -3   12.54    0.59
  -3  -4   3   11.56    0.46
  -3   4  -3   13.66    0.62
  -4  -4  -3   41.78    1.12
   4  -4   3   41.78    1.22
  -4   4   3   42.75    1.15
  -4  -4  -3   41.17    1.10
  -4  -4  -3   42.21    1.05
  -4  -4  -3   44.37    1.14
  -4  -4   3   43.05    1.10
  -4   4  -3   41.34    1.15
   4  -4  -3   43.08    1.22
  -4  -4   3   43.27    0.93
  -4  -4   3   43.49    1.10
  -5  -4  -3    8.37    0.61
  -5   4   3    9.04    0.66
  -5  -4  -3    8.92    0.55
   5  -4   3    8.42    0.63
   5  -4  -3    8.21    0.67
  -5   4  -3    7.22    0.56
  -5  -4   3    8.79    0.49
  -5  -4   3    8.54    0.59
  -6  -4  -3    0.24    0.35
  -6  -4  -3    0.47    0.38
  -6   4   3    0.28    0.37
   6  -4   3    0.71    0.38
   6  -4  -3    0.32    0.38
  -6   4  -3    0.41    0.37
  -6  -4   3    0.82    0.38
  -7  -4  -3    5.06    0.53
  -7   4   3    4.30    0.56
  -7  -4  -3    4.00    0.55
  -7  -4   3    3.39    0.54
  -7   4  -3    3.60    0.54
  -8   4   3    2.09    0.53
  -8  -4  -3    2.07    0.56
  -8   4  -3    2.86    0.56
  -8  -4   3    2.73    0.57
   0   5   3    2.35    0.20
   0  -5  -3    2.41    0.21
   0  -5  -3    2.17    0.29
   0   5  -3    2.53    0.26
   0  -5  -3    2.39    0.21
   1  -5   3   28.19    0.70
  -1  -5  -3   25.99    0.63
  -1  -5  -3   27.43    0.64
  -1   5   3   26.50    0.73
  -1  -5  -3   27.42    0.76
  -1  -5  -3   26.93    0.74
   1  -5  -3   24.07    0.71
  -1  -5   3   27.66    0.59
   1  -5  -3   28.20    0.75
  -1  -5   3   26.54    0.60
  -1   5  -3   27.76    0.75
   2  -5   3   35.78    0.93
  -2   5   3   34.69    0.92
   2  -5   3   33.22    0.92
  -2  -5  -3   33.86    0.87
  -2  -5  -3   33.60    0.88
  -2  -5  -3   33.77    0.81
  -2  -5  -3   33.43    0.80
   2  -5  -3   34.22    0.95
  -2  -5   3   33.86    0.75
  -2  -5   3   33.08    0.70
   2  -5  -3   34.53    0.96
  -2   5  -3   34.95    0.93
  -3  -5  -3   81.98    1.73
  -3   5   3   78.57    1.73
   3  -5   3   79.78    1.86
  -3  -5  -3   82.61    1.74
   3  -5   3   82.28    1.87
  -3  -5  -3   78.57    1.65
  -3  -5  -3   82.62    1.73
  -3  -5   3   82.93    1.67
  -3  -5   3   77.04    1.66
  -3   5  -3   80.25    1.75
   3  -5  -3   83.70    1.89
  -3  -5   3   81.35    1.47
  -4  -5  -3   10.80    0.59
  -4  -5  -3   10.23    0.54
   4  -5   3   10.70    0.66
  -4  -5  -3   10.71    0.59
  -4  -5  -3   10.97    0.56
  -4   5   3   10.99    0.66
  -4  -5   3   10.44    0.52
  -4   5  -3   12.20    0.66
   4  -5  -3   10.87    0.66
  -4  -5   3   10.76    0.53
  -5   5   3    4.89    0.53
   5  -5   3    5.42    0.54
  -5  -5  -3    5.85    0.48
  -5  -5  -3    4.43    0.44
  -5   5  -3    5.31    0.54
   5  -5  -3    6.32    0.58
  -5  -5   3    4.40    0.44
  -6  -5  -3   15.15    0.82
   6  -5   3   16.44    0.92
  -6   5   3   16.01    0.86
  -6  -5   3   17.32    0.84
   6  -5  -3   16.96    0.94
  -6   5  -3   14.61    0.83
  -7  -5  -3    3.33    0.55
  -7   5   3    4.04    0.58
  -7  -5   3    3.50    0.55
  -7   5  -3    2.39    0.51
   0  -6  -3   46.37    1.05
   0  -6  -3   47.49    1.08
   0   6   3   47.25    0.96
   0  -6   3   47.07    0.95
   0  -6  -3   47.09    1.14
   0   6  -3   47.78    1.05
  -1   6   3   18.07    0.61
  -1  -6  -3   18.48    0.64
  -1  -6  -3   18.27    0.52
  -1  -6  -3   18.20    0.65
  -1  -6  -3   18.77    0.53
   1  -6   3   18.88    0.57
  -1   6  -3   18.21    0.64
   1  -6  -3   19.11    0.65
   1  -6  -3   20.01    0.63
  -1  -6   3   18.95    0.52
  -2  -6  -3   13.09    0.58
  -2  -6  -3   11.69    0.44
  -2  -6  -3   12.73    0.57
   2  -6   3   11.70    0.57
  -2  -6  -3   12.04    0.45
   2  -6   3   11.52    0.57
  -2   6   3   12.28    0.59
   2  -6  -3   11.61    0.60
  -2   6  -3   12.62    0.60
   2  -6  -3   11.54    0.58
  -3  -6  -3    1.09    0.33
  -3  -6  -3    1.16    0.24
  -3   6   3    0.34    0.32
  -3  -6  -3    0.81    0.21
  -3  -6  -3    1.56    0.33
   3  -6   3    0.91    0.32
   3  -6  -3    1.24    0.33
  -3  -6   3    0.76    0.20
  -3  -6   3    0.73    0.19
  -3   6  -3    0.74    0.33
   4  -6   3    5.54    0.51
  -4  -6  -3    5.85    0.49
  -4  -6  -3    5.79    0.50
  -4  -6  -3    4.53    0.39
  -4   6   3    5.75    0.53
  -4  -6  -3    6.30    0.48
  -4   6  -3    6.05    0.54
  -4  -6   3    4.69    0.41
   4  -6  -3    6.22    0.54
  -4  -6   3    4.88    0.38
  -5  -6  -3    6.79    0.57
  -5   6   3    7.56    0.63
   5  -6   3    7.73    0.66
  -5   6  -3    7.36    0.62
  -5  -6   3    6.92    0.56
   5  -6  -3    8.84    0.69
  -6  -6  -3    3.47    0.49
  -6   6   3    3.27    0.52
   6  -6   3    3.94    0.58
  -6  -6   3    3.74    0.50
  -6   6  -3    3.46    0.54
   6  -6  -3    3.10    0.55
  -7   6   3    6.84    0.70
  -7  -6  -3    5.68    0.62
  -7   6  -3    6.17    0.68
   0  -7  -3    0.33    0.19
   0  -7  -3    0.16    0.21
   0  -7  -3    0.17    0.29
  -1  -7  -3    4.73    0.33
   1  -7   3    5.15    0.41
  -1  -7  -3    4.55    0.36
  -1  -7  -3    4.67    0.41
   1  -7   3    4.28    0.37
  -1  -7  -3    4.88    0.43
   1  -7  -3    5.58    0.41
  -1   7  -3    5.42    0.41
   1  -7  -3    4.86    0.40
   2  -7   3   11.01    0.59
  -2   7   3   11.10    0.59
  -2  -7  -3   11.03    0.58
  -2  -7  -3   11.32    0.56
   2  -7   3    9.93    0.58
  -2  -7  -3   10.85    0.44
  -2  -7  -3   10.63    0.45
   2  -7  -3   10.93    0.59
  -2   7  -3   10.73    0.59
  -3  -7  -3   22.09    0.69
  -3  -7  -3   23.34    0.72
  -3   7   3   23.25    0.85
   3  -7   3   22.20    0.87
   3  -7  -3   21.88    0.88
  -3   7  -3   23.20    0.87
   4  -7   3    0.17    0.36
  -4   7   3    0.59    0.37
  -4  -7  -3    0.18    0.27
  -4  -7  -3    0.44    0.26
  -4   7  -3    0.24    0.37
   4  -7  -3    0.40    0.36
  -4  -7   3    0.38    0.25
  -4  -7   3   -0.02    0.23
  -5   7   3    0.91    0.42
  -5  -7  -3    0.77    0.34
   5  -7   3    1.25    0.44
  -5  -7   3    1.16    0.32
  -5   7  -3    1.11    0.43
   5  -7  -3    1.31    0.46
   6  -7   3    3.28    0.58
  -6   7   3    3.43    0.57
  -6  -7  -3    3.25    0.48
  -6  -7   3    3.43    0.49
   6  -7  -3    3.78    0.59
  -6   7  -3    4.11    0.58
   0  -8  -3    6.10    0.44
   0  -8  -3    5.93    0.40
   1  -8   3    0.51    0.24
  -1  -8  -3    0.26    0.21
   1  -8   3    0.42    0.27
  -1  -8  -3    0.59    0.23
   1  -8  -3    0.58    0.35
   1  -8  -3    0.86    0.27
   2  -8   3    7.91    0.54
  -2  -8  -3    7.85    0.41
  -2  -8  -3    8.04    0.44
   2  -8  -3    6.59    0.55
  -3  -8  -3    0.59    0.24
  -3  -8  -3    0.18    0.23
   3  -8   3    0.35    0.35
  -3   8  -3    0.11    0.33
   3  -8  -3    0.28    0.35
  -4  -8  -3    3.69    0.37
   4  -8   3    4.98    0.55
  -4  -8   3    4.19    0.35
  -4   8  -3    5.25    0.55
   4  -8  -3    3.02    0.51
  -4  -8   3    4.67    0.40
   0  -9  -3    0.32    0.24
  -1  -9  -3    5.57    0.41
   1  -9   3    5.35    0.43
  -1  -9  -3    5.39    0.40
   1  -9  -3    5.92    0.45
   2  -9   3    0.96    0.32
  -2  -9  -3    1.05    0.25
  -2  -9  -3    0.77    0.24
   2  -9  -3    0.49    0.33
   0   0   4  207.09    3.93
   0   0  -4  204.47    3.93
   0   0  -4  207.36    3.93
   0   0   4  207.28    3.48
   0   0   4  210.30    3.93
   0   0  -4  211.18    3.48
  -1   0   4    5.86    0.33
  -1   0   4    6.05    0.36
  -1   0  -4    6.10    0.29
   1   0   4    6.87    0.32
   1   0   4    6.53    0.29
   1   0  -4    6.52    0.36
   1   0   4    6.26    0.32
  -1   0  -4    6.82    0.37
  -1   0  -4    6.22    0.33
  -1   0  -4    5.93    0.32
   1   0   4    7.44    0.36
  -1   0  -4    6.22    0.35
  -2   0  -4    0.31    0.18
   2   0   4    0.28    0.20
  -2   0   4    0.18    0.20
  -2   0   4    0.18    0.19
   2   0  -4    0.05    0.19
  -2   0  -4   -0.09    0.18
   2   0   4   -0.04    0.19
   2   0   4   -0.17    0.17
  -3   0  -4   94.86    2.01
  -3   0  -4   93.62    1.81
   3   0   4   95.83    2.00
  -3   0   4   95.50    2.01
   3   0  -4   93.63    1.99
  -3   0  -4   94.15    1.77
   4   0   4    0.85    0.25
  -4   0  -4    0.38    0.27
  -4   0   4    1.03    0.27
  -4   0  -4    0.57    0.25
   4   0  -4    1.02    0.26
  -4   0  -4    1.19    0.26
  -5   0   4    3.74    0.41
  -5   0  -4    3.81    0.37
  -5   0  -4    2.57    0.35
  -5   0  -4    2.99    0.39
  -5   0   4    3.22    0.38
   5   0   4    3.63    0.39
  -6   0  -4   -0.17    0.30
  -6   0  -4   -0.21    0.31
  -6   0  -4    0.63    0.33
  -6   0   4    0.11    0.33
  -6   0   4   -0.21    0.31
  -7   0   4    3.99    0.49
  -7   0  -4    4.43    0.49
  -8   0  -4    0.97    0.42
  -8   0   4    0.28    0.41
  -9   0  -4    1.62    0.49
  -9   0   4    1.11    0.48
   0  -1  -4    8.06    0.37
   0  -1   4    8.19    0.33
   0   1  -4    8.10    0.23
   0   1   4    8.04    0.34
   0  -1   4    8.48    0.24
   0  -1  -4    8.23    0.35
   0   1  -4    7.96    0.36
   0  -1   4    7.83    0.33
   0   1  -4    8.44    0.25
   0  -1   4    8.08    0.36
  -1  -1  -4  123.68    2.07
   1  -1   4  122.07    2.38
  -1  -1  -4  120.60    2.38
   1  -1   4  121.32    2.12
   1  -1   4  120.44    2.12
  -1   1   4  123.76    2.39
  -1  -1  -4  122.60    2.18
  -1  -1  -4  120.50    2.38
  -1  -1  -4  124.57    2.15
   1  -1  -4  120.07    2.40
   1  -1  -4  124.70    2.40
  -1  -1   4  120.89    2.35
  -1   1  -4  121.32    2.12
  -1   1  -4  121.33    2.14
  -1  -1   4  121.85    2.36
   1   1   4  118.87    2.13
   1   1   4  124.03    2.37
  -1   1  -4  120.86    2.13
   1   1   4  120.31    2.07
  -2  -1  -4  128.34    2.23
  -2  -1  -4  132.18    2.33
  -2  -1  -4  126.84    2.36
   2  -1   4  129.90    2.32
   2  -1   4  130.17    2.59
  -2  -1  -4  133.44    2.59
  -2   1   4  127.59    2.59
   2  -1   4  130.93    2.60
  -2  -1  -4  128.48    2.57
   2  -1   4  130.32    2.34
   2   1  -4  129.80    2.23
   2   1   4  127.73    2.31
   2  -1  -4  127.73    2.59
   2   1   4  127.47    2.24
  -2   1  -4  130.85    2.58
   2   1   4  130.30    2.55
  -2   1  -4  131.05    2.33
  -2  -1   4  130.75    2.56
  -3   1   4   41.54    1.05
  -3  -1  -4   40.06    0.95
  -3  -1  -4   41.93    0.88
  -3  -1  -4   40.65    1.04
  -3  -1  -4   40.46    0.98
   3   1  -4   41.75    0.87
   3  -1   4   42.49    1.06
  -3  -1   4   40.71    1.02
  -3  -1   4   40.30    1.02
  -3   1  -4   42.01    1.04
   3   1   4   40.33    0.99
  -3   1  -4   40.96    0.94
   3  -1  -4   40.29    1.05
  -3   1  -4   39.68    0.95
  -4   1   4    2.53    0.34
   4  -1   4    2.96    0.34
  -4  -1  -4    3.22    0.33
  -4   1   4    2.43    0.33
  -4  -1  -4    2.67    0.32
  -4  -1  -4    3.06    0.33
  -4  -1  -4    2.80    0.28
  -4   1  -4    2.89    0.33
   4  -1  -4    3.13    0.34
  -4  -1   4    2.80    0.32
  -4   1  -4    2.35    0.32
  -4  -1   4    1.99    0.31
   5  -1   4   10.80    0.67
  -5  -1  -4   12.29    0.55
  -5   1   4   12.35    0.63
  -5  -1  -4   12.08    0.66
  -5  -1  -4   11.45    0.58
  -5   1   4   11.56    0.67
   5  -1  -4   10.44    0.64
  -5   1  -4   11.97    0.68
  -5   1  -4   10.65    0.53
  -5   1  -4   10.37    0.59
  -5  -1   4   11.29    0.59
  -5  -1   4   11.19    0.66
  -6  -1  -4   24.84    0.90
  -6  -1  -4   25.68    0.84
  -6  -1  -4   27.87    1.02
  -6   1   4   25.59    0.92
  -6  -1   4   27.15    1.01
  -6  -1   4   26.08    0.88
  -6   1  -4   25.04    0.91
  -7   1   4    2.47    0.47
  -7  -1  -4    2.68    0.47
  -7  -1  -4    2.09    0.40
  -7  -1  -4    2.90    0.51
  -7  -1   4    2.70    0.50
  -7   1  -4    2.19    0.44
  -7  -1   4    2.65    0.43
  -8   1   4    2.74    0.50
  -8  -1  -4    3.26    0.47
  -8  -1   4    2.50    0.48
  -8   1  -4    2.56    0.48
  -9   1   4    5.94    0.68
  -9   1  -4    6.13    0.66
  -9  -1   4    6.22    0.64
   0  -2   4   20.47    0.42
   0  -2   4   19.39    0.54
   0   2  -4   20.14    0.53
   0  -2  -4   20.00    0.53
   1  -2   4  123.85    2.17
   1   2  -4  123.39    2.11
  -1  -2  -4  126.14    2.22
   1  -2   4  123.59    2.43
  -1  -2  -4  127.58    2.27
  -1  -2  -4  122.26    2.42
   1  -2   4  125.72    2.17
  -1  -2   4  118.55    2.17
   1   2   4  123.90    2.21
   1  -2  -4  127.21    2.46
  -1   2  -4  124.96    2.23
   1   2   4  123.15    2.07
  -1  -2   4  126.00    2.37
  -2  -2  -4   20.53    0.58
  -2  -2  -4   20.37    0.60
  -2  -2  -4   20.13    0.59
  -2  -2  -4   21.10    0.58
   2  -2   4   19.12    0.61
   2  -2   4   18.11    0.60
   2   2  -4   18.70    0.48
  -2  -2  -4   20.04    0.43
   2   2  -4   19.37    0.42
  -2   2   4   19.09    0.60
   2  -2   4   19.77    0.58
   2  -2   4   18.94    0.53
  -2   2  -4   20.43    0.62
  -2  -2   4   19.39    0.54
   2  -2  -4   20.17    0.63
  -2  -2   4   19.08    0.53
   2   2   4   19.40    0.56
   2   2   4   19.70    0.43
  -3   2   4  104.25    2.23
   3   2  -4  106.43    1.89
  -3  -2  -4  107.91    2.08
  -3   2   4  109.39    2.06
   3  -2   4  106.62    2.26
  -3  -2  -4  106.04    2.01
  -3  -2  -4  105.43    2.21
  -3  -2  -4  105.40    1.87
  -3  -2  -4  109.28    2.23
   3  -2   4  101.69    2.24
  -3   2  -4  108.09    2.06
  -3   2  -4  107.66    2.22
  -3  -2   4  106.65    2.19
  -3  -2   4  106.34    2.19
  -4  -2  -4    2.92    0.34
  -4  -2  -4    3.24    0.34
  -4   2   4    3.58    0.37
  -4   2   4    4.23    0.40
  -4  -2  -4    3.08    0.37
   4  -2   4    3.31    0.36
  -4  -2  -4    3.41    0.36
  -4  -2  -4    3.79    0.27
  -4   2  -4    4.23    0.38
  -4  -2   4    2.99    0.34
  -4   2  -4    3.93    0.38
  -4  -2   4    3.35    0.34
  -5  -2  -4   92.91    2.00
  -5  -2  -4   98.59    2.24
   5  -2   4   97.83    2.26
  -5  -2  -4   97.76    1.88
  -5   2   4   99.05    2.07
  -5  -2   4   97.95    2.22
  -5   2  -4   97.32    2.06
  -5  -2   4   97.89    1.95
  -6  -2  -4   20.84    0.72
  -6  -2  -4   20.89    0.81
  -6   2   4   20.23    0.87
  -6  -2  -4   21.99    0.92
  -6  -2   4   21.50    0.91
  -6   2  -4   19.47    0.85
  -6  -2   4   19.89    0.77
  -7  -2  -4    2.73    0.47
  -7   2   4    3.02    0.48
  -7  -2  -4    2.44    0.50
  -7  -2  -4    3.03    0.40
  -7  -2   4    3.01    0.51
  -7   2  -4    2.48    0.46
  -7  -2   4    3.28    0.44
  -8   2   4    1.48    0.47
  -8  -2   4    2.33    0.46
  -8   2  -4    2.67    0.50
   0   3  -4  335.71    5.64
   0   3   4  337.77    5.57
   0  -3  -4  340.70    6.30
   0  -3   4  338.64    5.56
   0  -3  -4  323.90    6.29
  -1  -3  -4   59.90    1.22
  -1   3   4   58.35    1.16
  -1  -3  -4   56.79    1.19
   1  -3   4   57.32    1.23
   1  -3   4   58.15    1.14
   1  -3   4   58.68    1.23
   1  -3  -4   59.30    1.27
  -1   3  -4   57.91    1.20
   1  -3  -4   58.62    1.27
  -2  -3  -4  155.22    3.02
  -2  -3  -4  157.43    2.84
   2   3  -4  152.11    2.69
  -2  -3  -4  156.49    2.78
  -2   3   4  155.12    2.79
   2  -3   4  154.58    3.08
   2  -3   4  155.23    3.07
  -2  -3  -4  153.33    3.02
   2  -3  -4  150.57    3.09
  -2  -3   4  152.19    2.95
  -2   3  -4  157.38    2.82
  -2  -3   4  155.08    2.96
   2  -3  -4  155.34    3.09
  -3  -3  -4   88.44    1.89
   3   3  -4   86.03    1.57
  -3  -3  -4   89.83    1.81
   3  -3   4   90.47    1.97
  -3  -3  -4   91.17    1.91
   3  -3   4   88.00    1.95
  -3   3   4   88.02    1.80
  -3  -3  -4   87.02    1.74
   3  -3  -4   88.09    1.96
  -3   3  -4   89.80    1.81
  -3  -3   4   88.10    1.85
  -3  -3   4   90.09    1.85
   3  -3  -4   88.09    1.95
  -4  -3  -4   48.15    1.15
  -4   3   4   48.16    1.21
  -4  -3  -4   48.67    1.21
   4   3  -4   47.96    1.00
  -4  -3  -4   46.65    1.24
   4  -3   4   47.25    1.30
  -4  -3  -4   47.65    1.24
  -4  -3  -4   49.22    0.96
   4  -3  -4   53.68    1.34
  -4  -3   4   50.50    1.23
  -4   3  -4   47.36    1.21
  -4  -3   4   48.17    1.22
  -5  -3  -4    8.52    0.56
  -5  -3  -4    9.42    0.61
   5  -3   4    8.16    0.64
  -5  -3  -4    9.66    0.43
  -5   3   4    8.03    0.61
  -5  -3   4    8.76    0.53
  -5   3  -4    9.37    0.61
  -5  -3   4    9.03    0.61
   5  -3  -4    8.05    0.64
  -6  -3  -4    8.47    0.67
  -6  -3  -4    6.70    0.54
   6  -3   4    7.07    0.61
  -6   3   4    5.96    0.56
  -6  -3   4    7.22    0.54
  -6   3  -4    6.89    0.58
  -6  -3   4    6.35    0.56
  -7   3   4    4.80    0.56
  -7  -3  -4    6.04    0.57
  -7  -3  -4    4.96    0.60
  -7  -3   4    5.51    0.61
  -7  -3   4    6.09    0.50
  -7   3  -4    5.38    0.58
  -8  -3  -4    1.54    0.51
  -8   3   4    0.74    0.47
  -8  -3  -4    2.49    0.51
  -8   3  -4    1.64    0.49
  -8  -3   4    2.14    0.56
   0   4   4    9.33    0.36
   0   4  -4   10.42    0.43
   0  -4  -4   10.71    0.39
   1  -4   4   18.85    0.55
  -1  -4  -4   17.56    0.48
  -1  -4  -4   18.04    0.51
  -1  -4  -4   18.96    0.59
   1  -4   4   18.11    0.53
  -1   4   4   18.63    0.57
   1  -4  -4   18.56    0.58
  -1  -4   4   18.96    0.40
   1  -4  -4   17.92    0.57
  -1   4  -4   18.57    0.60
  -2   4   4   40.01    0.97
   2  -4   4   39.46    0.99
  -2  -4  -4   39.07    0.92
  -2  -4  -4   38.98    0.96
  -2  -4  -4   39.66    0.94
   2  -4   4   39.84    0.99
   2  -4  -4   37.37    1.01
  -2   4  -4   40.24    0.99
   2  -4  -4   40.45    1.02
  -3   4   4   16.98    0.69
  -3  -4  -4   17.75    0.63
   3  -4   4   18.48    0.70
  -3  -4  -4   17.66    0.63
  -3  -4  -4   18.16    0.61
   3  -4   4   17.04    0.67
  -3  -4  -4   17.80    0.65
  -3  -4   4   17.31    0.42
  -3   4  -4   17.20    0.69
  -3  -4   4   17.72    0.56
   3  -4  -4   16.83    0.70
   3  -4  -4   17.31    0.70
   4  -4   4    4.67    0.46
  -4  -4  -4    5.14    0.42
  -4  -4  -4    4.14    0.38
  -4  -4  -4    4.70    0.39
  -4   4   4    4.44    0.45
  -4  -4  -4    4.57    0.44
   4  -4  -4    4.23    0.44
  -4   4  -4    4.64    0.45
  -4  -4   4    4.31    0.36
  -4  -4   4    4.06    0.37
  -5  -4  -4   30.96    0.99
  -5   4   4   30.64    1.03
   5  -4   4   31.51    1.10
  -5  -4  -4   31.00    0.93
  -5  -4  -4   30.57    1.01
  -5  -4   4   30.15    1.00
   5  -4  -4   32.60    1.12
  -5  -4   4   31.83    0.84
  -5   4  -4   30.17    1.03
  -6  -4  -4    6.00    0.57
  -6  -4  -4    6.18    0.54
   6  -4   4    6.52    0.62
  -6   4   4    6.16    0.59
  -6  -4   4    5.61    0.54
   6  -4  -4    5.74    0.60
  -6   4  -4    5.15    0.55
  -7   4   4    4.46    0.57
  -7  -4  -4    5.37    0.56
  -7  -4  -4    4.21    0.58
  -7   4  -4    5.11    0.59
  -7  -4   4    5.33    0.61
  -8  -4  -4    6.41    0.70
  -8   4   4    6.54    0.70
  -8   4  -4    5.68    0.66
  -8  -4   4    6.23    0.70
   0   5  -4    3.52    0.28
   0   5   4    3.60    0.23
   0  -5   4    3.66    0.21
   0  -5  -4    3.64    0.27
   0  -5  -4    3.09    0.26
   0  -5  -4    3.70    0.34
  -1  -5  -4   15.58    0.57
  -1  -5  -4   15.50    0.49
  -1   5   4   15.81    0.56
  -1  -5  -4   15.17    0.57
  -1  -5   4   16.12    0.40
  -1  -5   4   15.59    0.37
   1  -5  -4   15.50    0.57
   1  -5  -4   15.02    0.55
  -1   5  -4   15.65    0.58
  -2  -5  -4    0.71    0.27
  -2   5   4    0.61    0.27
  -2  -5  -4    0.40    0.19
  -2  -5  -4    1.00    0.29
  -2  -5  -4    0.50    0.16
   2  -5   4    0.50    0.25
   2  -5   4    0.65    0.24
  -2   5  -4    0.43    0.27
   2  -5  -4    0.44    0.25
   2  -5  -4    0.82    0.26
   3  -5   4    2.91    0.37
  -3  -5  -4    2.82    0.37
   3  -5   4    2.91    0.37
  -3  -5  -4    2.90    0.27
  -3  -5  -4    2.19    0.29
  -3  -5  -4    2.93    0.36
  -3   5   4    2.82    0.37
  -3  -5   4    2.18    0.24
   3  -5  -4    3.24    0.38
  -3  -5   4    2.82    0.26
  -3   5  -4    3.38    0.40
  -4  -5  -4    9.30    0.56
  -4  -5  -4    9.44    0.55
  -4   5   4   10.95    0.66
  -4  -5  -4   10.15    0.58
  -4  -5  -4   10.39    0.57
   4  -5   4   10.38    0.68
   4  -5  -4   10.49    0.66
  -4  -5   4    9.17    0.50
  -4  -5   4    9.75    0.53
  -4   5  -4   10.57    0.64
  -5   5   4    9.03    0.67
  -5  -5  -4    8.55    0.61
  -5  -5  -4    9.81    0.66
   5  -5   4   10.13    0.72
  -5  -5  -4   10.32    0.59
  -5   5  -4    9.32    0.67
  -5  -5   4    8.45    0.60
   5  -5  -4    8.49    0.70
  -6  -5  -4    1.38    0.41
   6  -5   4    1.28    0.44
  -6  -5  -4    1.68    0.43
  -6   5   4    1.66    0.45
  -6  -5   4    1.07    0.41
   6  -5  -4    1.35    0.44
  -6   5  -4    1.24    0.43
  -7   5   4    4.75    0.61
  -7  -5  -4    3.60    0.54
  -7   5  -4    3.98    0.57
  -7  -5   4    2.95    0.54
   0  -6  -4    1.60    0.31
   0  -6  -4    2.16    0.25
   0  -6  -4    1.59    0.21
   0   6  -4    1.80    0.25
   0   6   4    1.59    0.20
  -1  -6  -4    7.60    0.50
  -1  -6  -4    8.60    0.49
  -1  -6  -4    8.85    0.41
   1  -6   4    8.15    0.43
   1  -6   4    8.31    0.38
  -1  -6  -4    7.88    0.38
  -1   6   4    8.17    0.46
  -1   6  -4    8.37    0.50
   1  -6  -4    8.26    0.49
   1  -6  -4    8.40    0.46
   2  -6   4   30.45    0.90
  -2   6   4   30.79    0.89
  -2  -6  -4   29.48    0.77
  -2  -6  -4   30.69    0.87
   2  -6   4   29.13    0.89
  -2  -6  -4   29.14    0.78
  -2  -6  -4   31.27    0.88
   2  -6  -4   31.98    0.95
  -2   6  -4   29.60    0.90
   2  -6  -4   28.64    0.92
  -3  -6  -4    8.81    0.45
  -3  -6  -4    9.68    0.49
  -3  -6  -4    9.48    0.55
  -3   6   4   10.21    0.63
  -3  -6  -4    9.52    0.54
   3  -6   4    9.53    0.60
   3  -6  -4    9.25    0.62
  -3  -6   4    8.84    0.40
  -3   6  -4    9.57    0.61
  -3  -6   4    9.12    0.39
  -4  -6  -4    5.78    0.52
  -4  -6  -4    5.34    0.46
  -4  -6  -4    5.90    0.50
  -4  -6  -4    5.21    0.43
  -4   6   4    5.31    0.52
   4  -6   4    6.75    0.56
  -4  -6   4    5.54    0.42
  -4  -6   4    5.38    0.45
   4  -6  -4    6.27    0.57
  -4   6  -4    5.96    0.53
   5  -6   4    5.72    0.59
  -5   6   4    5.10    0.55
  -5  -6  -4    5.37    0.53
  -5  -6  -4    3.88    0.44
   5  -6  -4    4.47    0.56
  -5   6  -4    4.45    0.53
  -5  -6   4    4.18    0.44
   6  -6   4   10.37    0.84
  -6  -6  -4    9.59    0.72
  -6   6   4   10.75    0.78
  -6  -6   4    8.19    0.67
   6  -6  -4    8.38    0.75
  -6   6  -4   11.06    0.78
  -7   6   4    6.55    0.70
  -7  -6  -4    6.16    0.65
  -7   6  -4    5.60    0.67
  -7  -6   4    5.59    0.62
   0  -7  -4    7.86    0.42
   0  -7  -4    6.97    0.45
   0  -7  -4    7.05    0.53
   1  -7   4   38.23    0.98
  -1  -7  -4   39.39    0.96
  -1  -7  -4   37.73    1.04
  -1  -7  -4   37.94    0.94
  -1  -7  -4   38.40    1.05
   1  -7   4   36.19    0.96
   1  -7  -4   38.87    1.06
   1  -7  -4   38.72    1.04
  -1   7  -4   40.04    1.03
  -2  -7  -4    6.57    0.50
  -2  -7  -4    6.51    0.43
   2  -7   4    5.48    0.43
  -2   7   4    7.04    0.52
  -2  -7  -4    6.05    0.39
  -2  -7  -4    6.71    0.51
   2  -7   4    6.79    0.53
  -2   7  -4    5.91    0.47
   2  -7  -4    7.27    0.54
  -3  -7  -4    7.10    0.55
  -3  -7  -4    6.90    0.43
   3  -7   4    6.92    0.60
  -3   7   4    8.01    0.56
  -3  -7  -4    7.34    0.49
   3  -7  -4    7.04    0.60
  -3   7  -4    7.05    0.55
  -4  -7  -4    3.37    0.36
  -4   7   4    3.50    0.48
   4  -7   4    3.79    0.50
  -4  -7   4    3.58    0.34
  -4  -7   4    3.74    0.34
  -4   7  -4    4.81    0.54
   4  -7  -4    4.02    0.51
  -5   7   4    6.63    0.62
   5  -7   4    7.13    0.67
  -5  -7  -4    6.35    0.52
  -5  -7   4    7.60    0.55
   5  -7  -4    6.55    0.65
  -5   7  -4    7.31    0.64
  -6  -7  -4    4.36    0.53
  -6   7   4    5.14    0.62
   6  -7   4    4.53    0.63
  -6   7  -4    3.85    0.58
   6  -7  -4    5.18    0.65
  -6  -7   4    4.30    0.51
   0  -8  -4   11.14    0.54
   0  -8  -4   10.03    0.49
   0  -8  -4   10.63    0.65
   1  -8   4    1.55    0.27
  -1  -8  -4    1.87    0.28
   1  -8   4    1.71    0.31
  -1  -8  -4    1.61    0.26
   1  -8  -4    1.87    0.32
   1  -8  -4    1.68    0.40
  -2  -8  -4    0.97    0.25
  -2  -8  -4    0.82    0.24
   2  -8   4    0.90    0.31
   2  -8  -4    0.65    0.33
   3  -8   4   12.07    0.72
  -3  -8  -4   13.41    0.56
  -3  -8  -4   12.89    0.60
  -3   8  -4   12.68    0.73
   3  -8  -4   15.13    0.78
  -4  -8  -4    7.71    0.52
   4  -8   4    8.13    0.66
  -4   8  -4    8.89    0.66
  -4  -8   4    7.25    0.45
   4  -8  -4    9.83    0.75
  -4  -8   4    7.68    0.46
   0  -9  -4    0.13    0.25
  -1  -9  -4    0.85    0.26
   1  -9   4    1.01    0.28
  -1  -9  -4    1.05    0.28
   1  -9  -4    0.70    0.32
  -2  -9  -4    6.51    0.44
   2  -9   4    7.69    0.56
  -2  -9  -4    6.55    0.45
   2  -9  -4    7.13    0.60
   0   0   5    0.08    0.16
   0   0  -5   -0.06    0.15
   0   0   5   -0.07    0.16
   0   0   5   -0.45    0.14
   0   0  -5   -0.18    0.15
   1   0   5    0.47    0.19
  -1   0  -5    0.43    0.18
   1   0   5    0.53    0.17
   1   0  -5    0.60    0.18
  -1   0   5    0.37    0.18
  -1   0   5    0.83    0.19
  -1   0  -5    0.57    0.17
   1   0   5    0.35    0.19
  -1   0  -5    0.43    0.19
  -1   0  -5    0.47    0.17
   1   0   5    0.60    0.17
   2   0   5  323.41    6.14
  -2   0  -5  321.77    5.43
   2   0   5  315.25    5.45
  -2   0   5  323.40    6.13
  -2   0   5  322.65    6.13
   2   0  -5  322.71    6.12
  -2   0  -5  329.47    6.14
  -3   0  -5   94.41    1.98
   3   0   5   93.18    1.98
  -3   0  -5   91.52    1.81
  -3   0  -5   90.95    1.78
  -3   0   5   92.17    1.97
   3   0  -5   92.65    1.97
  -3   0  -5   91.91    1.75
  -4   0  -5    1.51    0.31
  -4   0   5    0.09    0.21
   4   0   5    1.10    0.27
   4   0  -5    1.16    0.27
  -4   0  -5    1.32    0.28
  -4   0  -5    1.04    0.26
  -5   0  -5    4.40    0.43
   5   0   5    4.45    0.43
  -5   0  -5    4.25    0.38
  -5   0   5    4.92    0.43
  -5   0   5    5.62    0.48
  -5   0  -5    2.73    0.37
  -6   0  -5   34.42    1.14
  -6   0  -5   33.49    0.99
  -6   0  -5   33.87    1.06
  -6   0   5   33.12    1.15
  -6   0   5   31.57    1.01
  -7   0   5   19.31    0.88
  -7   0  -5   21.49    0.87
  -8   0   5    0.62    0.42
  -8   0  -5    0.93    0.41
  -9   0   5   -0.14    0.43
  -9   0  -5   -0.18    0.41
   0  -1   5  153.43    2.57
   0  -1   5  154.74    2.64
   0  -1   5  151.32    2.94
   0  -1  -5  153.74    2.96
   0  -1  -5  149.70    2.95
   0  -1   5  153.50    2.94
   0  -1  -5  152.99    2.96
   0   1   5  151.23    2.95
   0   1  -5  153.17    2.92
   0   1  -5  156.18    2.57
   0  -1   5  151.05    2.94
   1  -1   5   68.60    1.26
  -1  -1  -5   67.84    1.42
  -1  -1  -5   67.44    1.41
   1  -1   5   66.33    1.24
  -1   1   5   67.61    1.42
   1  -1   5   67.45    1.41
   1  -1  -5   66.97    1.41
  -1   1  -5   66.57    1.25
   1   1   5   68.27    1.29
  -1   1  -5   68.50    1.25
   1   1   5   67.89    1.21
  -1  -1   5   66.58    1.37
  -1  -1   5   65.46    1.39
   1   1   5   64.63    1.39
  -1   1  -5   67.06    1.28
   1  -1  -5   67.58    1.42
  -2  -1  -5   22.30    0.65
  -2  -1  -5   22.21    0.62
   2  -1   5   22.22    0.61
   2  -1   5   21.91    0.57
   2  -1   5   22.13    0.67
  -2  -1  -5   23.22    0.55
  -2   1   5   21.93    0.67
   2  -1   5   22.33    0.67
  -2  -1  -5   22.34    0.66
   2   1   5   22.13    0.62
  -2   1  -5   22.42    0.63
   2   1   5   21.55    0.63
  -2  -1   5   21.31    0.63
   2   1   5   21.62    0.54
   2  -1  -5   23.16    0.67
  -2   1  -5   21.57    0.58
  -2   1  -5   21.84    0.65
  -3  -1  -5  120.53    2.58
  -3  -1  -5  125.18    2.24
  -3   1   5  125.37    2.59
   3  -1   5  125.11    2.60
   3   1  -5  124.95    2.23
  -3  -1  -5  124.31    2.33
  -3  -1  -5  125.54    2.38
  -3  -1   5  125.85    2.57
  -3   1  -5  128.32    2.59
   3  -1  -5  121.79    2.59
  -3   1  -5  128.18    2.34
  -3   1  -5  128.08    2.33
   3   1   5  124.97    2.55
  -3  -1   5  126.00    2.56
  -4  -1  -5   26.87    0.82
  -4   1   5   27.11    0.87
  -4  -1  -5   24.20    0.84
  -4  -1  -5   27.47    0.87
  -4  -1  -5   27.35    0.80
   4  -1   5   28.67    0.88
  -4  -1  -5   26.41    0.73
  -4   1   5   28.22    0.83
  -4   1  -5   27.98    0.88
   4   1   5   27.49    0.84
   4  -1  -5   28.02    0.88
  -4   1  -5   27.64    0.80
  -4  -1   5   27.20    0.86
  -4  -1   5   27.66    0.86
  -5   1   5   10.46    0.60
  -5   1   5    8.69    0.65
  -5  -1  -5    9.43    0.56
   5  -1   5    9.42    0.61
  -5  -1  -5    9.67    0.52
  -5  -1  -5    9.46    0.63
  -5   1  -5    8.78    0.63
  -5  -1   5   10.89    0.66
  -5   1  -5    9.30    0.58
  -5  -1   5   10.45    0.58
  -5   1  -5    9.52    0.49
   5  -1  -5    9.44    0.62
  -6   1   5   19.85    0.82
  -6  -1  -5   19.18    0.72
  -6  -1  -5   18.28    0.78
  -6  -1  -5   19.51    0.88
  -6  -1   5   18.38    0.76
  -6   1  -5   17.94    0.78
  -6  -1   5   18.84    0.88
  -7  -1  -5    4.54    0.53
  -7  -1  -5    4.40    0.46
  -7   1   5    3.64    0.51
  -7  -1   5    3.86    0.54
  -7   1  -5    3.73    0.49
  -7  -1   5    3.99    0.49
  -8  -1  -5    0.18    0.37
  -8   1   5   -0.40    0.39
  -8   1  -5   -0.20    0.39
  -8  -1   5   -0.44    0.37
  -9   1   5    2.02    0.53
  -9   1  -5    1.15    0.49
  -9  -1   5    1.65    0.50
   0  -2   5  441.52    7.28
   0  -2   5  446.07    8.24
   0   2  -5  443.55    7.38
   0  -2  -5  435.05    8.28
   0  -2  -5  446.25    7.41
   1  -2   5  106.57    1.88
  -1  -2  -5  103.72    2.11
  -1  -2  -5  108.22    2.12
  -1  -2  -5  106.71    1.95
   1  -2   5  107.69    1.87
   1   2  -5  107.25    1.81
  -1  -2  -5  108.94    1.98
   1  -2   5   91.68    2.10
   1   2   5  109.23    1.95
  -1   2  -5  108.09    1.95
  -1  -2   5  106.04    2.07
   1   2   5  107.61    1.81
  -1   2  -5  105.57    1.88
   1  -2  -5  107.97    2.14
  -2  -2  -5   14.83    0.37
  -2  -2  -5   14.29    0.52
  -2  -2  -5   15.32    0.54
   2   2  -5   14.49    0.33
  -2   2   5   14.35    0.53
   2   2  -5   14.01    0.40
   2  -2   5   14.20    0.53
   2  -2   5   14.44    0.47
   2  -2   5   13.82    0.52
  -2  -2  -5   13.90    0.50
  -2  -2  -5   14.43    0.52
  -2   2  -5   14.19    0.49
   2   2   5   13.87    0.37
   2  -2  -5   14.10    0.54
  -2  -2   5   14.48    0.48
  -2   2  -5   14.24    0.53
  -2  -2   5   14.60    0.47
   3  -2   5   90.45    1.98
  -3  -2  -5   90.11    1.94
   3  -2   5   89.40    1.96
   3   2  -5   89.94    1.63
  -3  -2  -5   91.78    1.78
  -3  -2  -5   92.22    1.63
  -3   2   5   91.25    1.96
  -3  -2  -5   89.62    1.82
  -3  -2  -5   90.11    1.94
  -3   2  -5   90.75    1.79
  -3   2  -5   91.26    1.80
   3   2   5   89.16    1.62
  -3  -2   5   89.09    1.90
  -3  -2   5   92.36    1.91
  -3   2  -5   88.55    1.93
  -4  -2  -5    8.81    0.40
   4  -2   5    9.07    0.57
  -4  -2  -5    8.53    0.55
  -4   2   5    8.60    0.56
  -4  -2  -5    8.82    0.50
  -4  -2  -5    8.66    0.49
  -4   2   5    8.80    0.57
  -4  -2  -5    9.16    0.54
  -4  -2   5    9.27    0.52
  -4  -2   5    9.13    0.52
  -4   2  -5    8.31    0.55
  -4   2  -5    9.98    0.56
  -5  -2  -5   12.95    0.68
   5  -2   5   13.57    0.72
  -5  -2  -5   13.23    0.63
  -5  -2  -5   13.02    0.54
  -5   2   5   13.51    0.67
  -5   2  -5   11.63    0.63
  -5  -2   5   13.42    0.69
  -6  -2  -5    2.89    0.35
  -6  -2  -5    2.05    0.42
  -6   2   5    2.36    0.42
  -6  -2  -5    1.57    0.40
  -6   2  -5    2.16    0.41
  -6  -2   5    1.61    0.41
  -6  -2   5    2.17    0.38
  -7  -2  -5    6.09    0.62
  -7  -2  -5    6.00    0.58
  -7  -2  -5    5.70    0.48
  -7   2   5    6.02    0.59
  -7   2  -5    5.36    0.56
  -7  -2   5    6.38    0.63
  -7  -2   5    5.68    0.52
  -8   2   5    5.89    0.64
  -8  -2   5    6.58    0.61
  -8   2  -5    6.75    0.64
   0   3  -5    4.79    0.34
   0  -3   5    4.04    0.24
   0  -3   5    4.56    0.24
   0   3   5    3.83    0.22
   0  -3  -5    4.38    0.32
   0  -3  -5    4.32    0.30
   0  -3  -5    3.82    0.32
   0  -3   5    4.06    0.22
  -1  -3  -5   86.63    1.71
   1  -3   5   90.46    1.60
  -1   3   5   90.64    1.66
   1  -3   5   90.20    1.81
   1  -3   5   88.29    1.63
   1  -3   5   90.60    1.81
  -1  -3  -5   91.08    1.81
  -1  -3  -5   85.99    1.81
  -1   3  -5   87.52    1.71
   1  -3  -5   91.11    1.86
  -1  -3   5   89.24    1.72
   1  -3  -5   87.38    1.85
  -1  -3   5   91.87    1.73
   2   3  -5   69.73    1.30
   2  -3   5   71.59    1.56
  -2  -3  -5   71.93    1.47
  -2   3   5   71.30    1.45
  -2  -3  -5   68.04    1.51
  -2  -3  -5   70.89    1.43
  -2  -3  -5   71.62    1.52
   2  -3   5   73.84    1.56
   2  -3  -5   69.31    1.57
   2  -3  -5   67.60    1.56
  -2  -3   5   71.86    1.45
  -2   3  -5   72.15    1.47
  -3  -3  -5   23.89    0.73
   3  -3   5   22.68    0.78
  -3  -3  -5   21.51    0.68
  -3  -3  -5   22.57    0.72
  -3  -3  -5   23.29    0.73
   3  -3   5   22.21    0.75
  -3   3   5   23.30    0.75
   3   3  -5   21.84    0.50
  -3  -3   5   22.54    0.68
  -3  -3   5   23.50    0.68
  -3   3  -5   24.53    0.76
   3  -3  -5   23.50    0.78
   3  -3  -5   22.26    0.77
  -4  -3  -5   53.75    1.31
   4   3  -5   51.46    1.07
  -4  -3  -5   52.26    1.24
   4  -3   5   54.06    1.41
  -4   3   5   53.54    1.31
  -4  -3  -5   53.36    1.04
  -4  -3  -5   52.88    1.35
  -4  -3  -5   52.59    1.34
  -4  -3   5   55.78    1.32
   4  -3  -5   55.36    1.42
  -4   3  -5   51.09    1.29
  -4  -3   5   54.28    1.31
  -5  -3  -5    8.77    0.61
  -5  -3  -5    8.34    0.54
  -5  -3  -5    9.26    0.43
   5  -3   5    8.24    0.66
  -5  -3  -5    8.90    0.60
  -5   3   5    8.61    0.63
  -5   3  -5    7.75    0.60
  -5  -3   5    9.39    0.62
   5  -3  -5    9.97    0.66
  -6  -3  -5    3.55    0.49
   6  -3   5    4.32    0.52
  -6  -3  -5    3.57    0.46
  -6   3   5    4.17    0.51
  -6  -3   5    3.80    0.41
  -6   3  -5    3.66    0.48
  -6  -3   5    3.60    0.49
  -7   3   5    1.75    0.46
  -7  -3  -5    2.27    0.46
  -7  -3  -5    2.93    0.51
  -7  -3   5    2.28    0.50
  -7  -3   5    2.39    0.42
  -7   3  -5    2.86    0.50
  -8  -3  -5    7.56    0.67
  -8   3   5    5.40    0.63
  -8  -3  -5    7.87    0.76
  -8   3  -5    6.15    0.65
  -8  -3   5    5.91    0.69
   0  -4  -5    0.27    0.15
   0  -4  -5    0.27    0.23
   0  -4   5    0.30    0.15
   0  -4  -5    0.17    0.17
   0   4  -5    0.53    0.20
   0   4   5    0.46    0.16
   0  -4   5    0.16    0.13
   0  -4   5    0.34    0.13
  -1   4   5   17.52    0.57
  -1  -4  -5   18.15    0.55
  -1  -4  -5   18.52    0.60
   1  -4   5   18.20    0.54
   1  -4   5   18.20    0.55
   1  -4  -5   17.40    0.58
   1  -4  -5   18.50    0.61
  -1   4  -5   18.42    0.60
   2  -4   5   18.40    0.63
   2  -4   5   17.82    0.62
  -2  -4  -5   18.28    0.61
  -2   4   5   17.28    0.63
  -2  -4  -5   18.93    0.64
  -2  -4  -5   18.41    0.58
  -2  -4  -5   18.51    0.56
  -2  -4   5   17.79    0.48
  -2   4  -5   17.63    0.65
   2  -4  -5   18.71    0.67
  -2  -4   5   17.57    0.48
  -3  -4  -5    1.04    0.25
   3  -4   5    0.86    0.28
  -3  -4  -5    1.05    0.24
  -3  -4  -5    1.11    0.31
  -3  -4  -5    1.31    0.29
   3  -4   5    1.32    0.30
  -3   4  -5    0.67    0.30
   3  -4  -5    0.89    0.28
  -3  -4   5    0.46    0.16
  -3  -4   5    1.14    0.22
   3  -4  -5    0.81    0.29
  -4   4   5    9.04    0.63
  -4  -4  -5    9.47    0.52
  -4  -4  -5    8.95    0.55
  -4  -4  -5    8.61    0.56
  -4  -4  -5    8.27    0.54
   4  -4   5    7.79    0.60
  -4  -4   5    8.50    0.51
   4  -4  -5    8.71    0.62
  -4  -4   5    8.65    0.52
  -4   4  -5    9.53    0.59
  -5  -4  -5   11.65    0.67
  -5  -4  -5   13.48    0.66
  -5   4   5   12.31    0.72
  -5  -4  -5   13.48    0.70
   5  -4   5   12.61    0.76
  -5  -4   5   12.15    0.66
   5  -4  -5   12.70    0.76
  -5   4  -5   12.55    0.70
  -6  -4  -5    2.92    0.47
  -6  -4  -5    2.66    0.44
   6  -4   5    2.39    0.48
  -6   4   5    3.38    0.49
  -6  -4   5    2.85    0.46
  -6   4  -5    1.89    0.44
  -7   4   5    6.81    0.65
  -7  -4  -5    6.61    0.60
  -7  -4  -5    6.22    0.64
  -7   4  -5    6.90    0.65
  -7  -4   5    6.60    0.65
  -8  -4  -5    3.44    0.62
  -8   4   5    3.04    0.56
  -8  -4   5    2.90    0.59
  -8   4  -5    2.63    0.54
   0   5   5    0.85    0.18
   0   5  -5    0.99    0.23
   0  -5  -5    0.53    0.16
   0  -5  -5    0.86    0.21
   0  -5   5    0.77    0.19
   0  -5   5    0.84    0.15
   0  -5  -5    0.87    0.27
  -1   5   5   70.59    1.42
  -1  -5  -5   72.01    1.51
  -1  -5  -5   72.25    1.53
  -1  -5  -5   69.95    1.50
   1  -5   5   69.82    1.51
  -1  -5   5   71.01    1.24
   1  -5  -5   68.86    1.56
  -1   5  -5   69.67    1.49
  -1  -5   5   71.86    1.24
   1  -5  -5   70.22    1.57
  -2   5   5    7.89    0.53
   2  -5   5    8.51    0.47
  -2  -5  -5    8.93    0.45
  -2  -5  -5    8.26    0.50
  -2  -5  -5    8.57    0.50
   2  -5   5    7.93    0.49
  -2  -5  -5    8.37    0.39
  -2   5  -5    8.20    0.52
   2  -5  -5    7.95    0.53
   2  -5  -5    8.23    0.51
  -3  -5  -5   10.06    0.55
  -3  -5  -5   10.99    0.56
   3  -5   5    9.83    0.61
   3  -5   5   11.37    0.62
  -3  -5  -5    9.95    0.52
  -3  -5  -5   10.77    0.51
  -3   5   5   10.24    0.61
   3  -5  -5    9.78    0.60
  -3  -5   5    9.67    0.44
  -3  -5   5    9.90    0.42
  -3   5  -5   10.17    0.60
  -4  -5  -5    2.19    0.37
  -4  -5  -5    1.93    0.33
  -4  -5  -5    2.40    0.40
  -4  -5  -5    2.81    0.36
  -4   5   5    2.22    0.40
   4  -5   5    2.38    0.40
   4  -5  -5    2.87    0.42
  -4  -5   5    2.28    0.32
  -4   5  -5    2.67    0.41
  -4  -5   5    2.16    0.31
  -5  -5  -5    0.60    0.38
  -5   5   5    0.81    0.39
  -5  -5  -5    0.68    0.36
  -5  -5  -5    1.10    0.37
   5  -5   5    1.08    0.40
  -5   5  -5    0.70    0.38
  -5  -5   5    1.65    0.37
   5  -5  -5    0.91    0.39
  -6  -5  -5    2.31    0.45
  -6   5   5    1.80    0.46
  -6  -5  -5    2.37    0.44
   6  -5   5    2.53    0.51
  -6  -5   5    2.05    0.45
   6  -5  -5    2.52    0.50
  -6   5  -5    2.25    0.47
  -7  -5  -5   10.33    0.81
  -7   5   5   11.74    0.83
  -7   5  -5   10.89    0.81
  -7  -5   5   10.83    0.81
   0   6   5    8.93    0.38
   0   6  -5   10.08    0.49
   0  -6  -5    9.88    0.54
   0  -6  -5   10.08    0.45
   0  -6   5   10.01    0.37
   0  -6  -5   10.61    0.49
  -1  -6  -5    8.81    0.51
   1  -6   5    9.49    0.42
  -1  -6  -5    9.76    0.46
  -1   6   5   10.05    0.48
  -1  -6  -5    9.27    0.41
   1  -6   5    9.21    0.45
  -1  -6  -5    9.09    0.51
  -1   6  -5    8.41    0.51
   1  -6  -5    9.01    0.51
   1  -6  -5    8.60    0.52
   2  -6   5    1.01    0.29
   2  -6   5    1.02    0.29
  -2  -6  -5    1.46    0.34
  -2  -6  -5    1.10    0.23
  -2   6   5    1.19    0.30
  -2  -6  -5    1.31    0.22
  -2  -6  -5    1.70    0.33
   2  -6  -5    1.63    0.32
   2  -6  -5    1.45    0.31
  -2   6  -5    0.92    0.30
  -3  -6  -5    3.81    0.34
  -3  -6  -5    3.90    0.44
  -3   6   5    3.70    0.42
  -3  -6  -5    3.23    0.32
  -3  -6  -5    4.31    0.43
   3  -6   5    3.93    0.42
  -3   6  -5    4.32    0.45
  -3  -6   5    3.49    0.28
  -3  -6   5    4.22    0.33
   3  -6  -5    4.67    0.46
  -4  -6  -5    9.04    0.57
  -4  -6  -5   10.26    0.60
  -4  -6  -5    9.00    0.58
  -4   6   5   10.76    0.69
   4  -6   5   10.38    0.71
   4  -6  -5   10.03    0.69
  -4  -6   5    9.91    0.53
  -4   6  -5    9.74    0.67
  -4  -6   5    9.92    0.51
  -5  -6  -5    2.31    0.41
  -5   6   5    1.85    0.45
   5  -6   5    1.86    0.46
  -5  -6  -5    2.10    0.47
  -5   6  -5    1.54    0.43
  -5  -6   5    1.33    0.37
   5  -6  -5    1.01    0.41
  -6   6   5    8.78    0.71
   6  -6   5    9.49    0.79
  -6  -6  -5    8.57    0.69
  -6   6  -5    8.66    0.70
   6  -6  -5    9.38    0.77
  -6  -6   5    8.02    0.69
  -7   6   5    1.41    0.52
  -7  -6  -5    1.57    0.49
  -7  -6   5    0.98    0.45
  -7   6  -5    1.81    0.51
   0  -7   5   20.64    0.58
   0  -7  -5   20.16    0.66
   0  -7  -5   20.65    0.70
   0  -7   5   19.88    0.56
   0  -7  -5   19.72    0.78
   1  -7   5   12.74    0.56
   1  -7   5   12.77    0.53
  -1  -7  -5   12.48    0.62
  -1  -7  -5   12.94    0.64
  -1  -7  -5   12.34    0.50
  -1  -7  -5   13.26    0.56
   1  -7  -5   12.85    0.63
  -1   7  -5   14.65    0.63
   1  -7  -5   12.49    0.60
   1  -7  -5   12.35    0.67
  -2  -7  -5    9.57    0.51
  -2  -7  -5   10.35    0.48
  -2  -7  -5    8.64    0.58
   2  -7   5    9.95    0.59
  -2   7   5   10.39    0.58
  -2  -7  -5   10.23    0.59
   2  -7   5    9.13    0.58
   2  -7  -5    8.60    0.60
  -2   7  -5    9.06    0.59
  -3   7   5    5.89    0.51
   3  -7   5    6.26    0.51
  -3  -7  -5    6.97    0.55
  -3  -7  -5    6.20    0.45
  -3  -7  -5    6.36    0.49
   3  -7  -5    6.86    0.56
  -3   7  -5    6.16    0.53
  -4  -7  -5   11.44    0.65
   4  -7   5   10.68    0.73
  -4  -7  -5    9.83    0.58
  -4   7   5   10.05    0.71
   4  -7  -5    9.55    0.72
  -4   7  -5   10.24    0.70
  -4  -7   5    9.64    0.51
  -4  -7   5   10.16    0.51
  -5  -7  -5    0.10    0.34
   5  -7   5    0.59    0.42
  -5   7   5   -0.07    0.39
   5  -7  -5    0.21    0.39
  -5   7  -5   -0.03    0.39
  -5  -7   5    0.09    0.30
  -6  -7  -5    1.10    0.41
   6  -7   5    0.22    0.45
  -6   7   5    2.32    0.53
  -6   7  -5    2.04    0.51
   6  -7  -5    1.81    0.52
  -6  -7   5    1.70    0.42
   0  -8  -5    8.36    0.49
   0  -8   5    8.25    0.38
   0  -8   5    9.01    0.42
   0  -8  -5    9.50    0.59
   0  -8  -5    8.43    0.53
   1  -8   5    7.31    0.46
   1  -8   5    7.66    0.51
  -1  -8  -5    6.89    0.48
  -1  -8  -5    7.32    0.45
   1  -8  -5    7.21    0.58
   1  -8  -5    7.89    0.55
  -2  -8  -5    4.46    0.36
   2  -8   5    4.50    0.43
  -2  -8  -5    3.88    0.35
   2  -8  -5    4.86    0.48
   3  -8   5    1.33    0.38
  -3  -8  -5    1.49    0.29
   3  -8  -5    2.04    0.43
  -3   8  -5    2.63    0.45
   4  -8   5    2.06    0.46
  -4  -8  -5    2.26    0.35
  -4  -8   5    2.04    0.31
   4  -8  -5    1.89    0.46
  -4   8  -5    1.89    0.45
   0  -9  -5   10.66    0.57
   1  -9   5    5.96    0.46
  -1  -9  -5    5.73    0.45
   1  -9  -5    5.51    0.48
   2  -9   5    4.77    0.46
  -2  -9  -5    4.42    0.38
   2  -9  -5    5.22    0.52
   0   0  -6  734.43   12.13
   0   0   6  737.30   11.98
   0   0   6  737.70   13.54
   0   0  -6  732.86   13.68
   0   0   6  697.13   13.53
  -1   0   6  108.46    2.16
  -1   0  -6  105.15    1.92
   1   0   6  104.72    1.92
   1   0  -6  109.07    2.16
   1   0   6  109.65    2.17
   1   0   6  107.24    1.91
  -1   0   6  108.72    2.16
  -1   0  -6  105.92    1.91
  -1   0  -6  108.73    2.17
  -1   0  -6  108.01    1.95
  -2   0  -6   14.55    0.49
   2   0   6   14.94    0.55
  -2   0   6   13.86    0.53
  -2   0  -6   14.48    0.47
  -2   0   6   14.30    0.55
  -2   0  -6   14.01    0.55
   2   0  -6   14.54    0.55
  -3   0  -6   39.58    0.94
   3   0  -6   38.28    0.98
  -3   0  -6   38.73    1.00
   3   0   6   35.23    0.98
  -3   0   6   37.25    0.98
  -3   0  -6   37.90    0.88
  -4   0  -6    2.48    0.32
  -4   0  -6    2.55    0.33
   4   0  -6    2.46    0.31
  -4   0   6    1.43    0.29
  -4   0  -6    2.36    0.30
   4   0   6    2.05    0.30
  -5   0  -6   64.25    1.45
  -5   0  -6   64.14    1.50
  -5   0   6   65.85    1.66
  -5   0   6   66.71    1.51
  -6   0  -6    1.57    0.40
  -6   0  -6    1.44    0.39
  -6   0   6    1.33    0.40
  -6   0  -6    1.24    0.35
  -6   0   6    0.86    0.36
  -7   0   6   23.79    0.96
  -7   0  -6   26.56    0.94
  -7   0  -6   24.22    0.98
  -8   0  -6    1.93    0.45
  -8   0   6    1.92    0.49
  -9   0   6    5.43    0.64
  -9   0  -6    6.31    0.65
   0  -1  -6   19.44    0.58
   0  -1   6   20.27    0.57
   0  -1  -6   19.22    0.60
   0   1   6   19.77    0.58
   0  -1   6   19.58    0.56
   0  -1  -6   20.17    0.60
   0   1  -6   20.18    0.54
   0   1  -6   19.53    0.46
   0  -1   6   19.90    0.46
   0  -1   6   19.22    0.57
   1  -1   6   58.92    1.11
   1  -1   6   58.12    1.27
   1  -1   6   58.22    1.27
   1   1  -6   58.28    1.04
  -1  -1  -6   57.27    1.26
  -1   1   6   58.19    1.27
  -1  -1  -6   57.85    1.27
   1  -1   6   57.88    1.11
   1  -1  -6   58.11    1.28
  -1   1  -6   57.77    1.10
  -1  -1   6   56.67    1.24
   1   1   6   57.23    1.14
   1  -1  -6   56.50    1.27
  -1  -1   6   57.60    1.23
  -1   1  -6   57.96    1.15
   1   1   6   58.80    1.09
  -1   1  -6   58.54    1.12
   1   1   6   57.47    1.24
  -2  -1  -6   98.63    2.10
  -2  -1  -6  101.58    1.81
   2  -1   6  102.97    2.11
   2  -1   6   99.28    2.10
  -2  -1  -6  103.50    2.11
  -2   1   6  102.12    2.11
  -2  -1  -6  104.89    1.92
  -2  -1   6  103.43    2.08
   2   1   6   95.93    2.07
   2   1   6   97.72    1.81
  -2   1  -6  101.79    1.90
  -2   1  -6  101.94    1.89
  -2   1  -6  104.22    2.09
   2  -1  -6  103.51    2.12
  -3  -1  -6  157.28    2.90
  -3   1   6  160.23    3.23
  -3  -1  -6  144.69    3.20
  -3  -1  -6  159.92    3.23
   3   1  -6  158.20    2.78
   3  -1   6  161.00    3.24
  -3  -1  -6  162.06    2.80
  -3  -1   6  160.41    3.20
  -3   1  -6  161.16    2.89
  -3  -1   6  162.35    3.20
   3   1   6  162.21    3.19
  -3   1  -6  160.93    3.22
  -3   1  -6  164.58    2.91
   3  -1  -6  155.46    3.23
  -4  -1  -6   12.81    0.51
  -4  -1  -6   12.72    0.57
  -4   1   6   11.70    0.60
   4  -1   6   11.96    0.60
  -4  -1  -6   12.39    0.60
  -4  -1   6   11.31    0.57
   4   1   6   12.56    0.56
  -4  -1   6   12.19    0.58
  -4   1  -6   11.70    0.61
   4  -1  -6   13.53    0.63
  -4   1  -6   11.97    0.58
  -5  -1  -6   28.50    0.97
  -5  -1  -6   25.86    0.78
  -5   1   6   27.77    0.96
  -5   1   6   25.03    0.88
  -5  -1  -6   25.66    0.86
   5  -1   6   27.10    0.94
  -5   1  -6   27.42    0.87
  -5   1  -6   26.25    0.84
  -5  -1   6   27.46    0.94
   5  -1  -6   26.39    0.93
  -5   1  -6   26.10    0.94
  -6   1   6   20.95    0.84
  -6  -1  -6   19.58    0.82
  -6  -1  -6   20.91    0.93
  -6  -1  -6   20.17    0.76
  -6  -1   6   20.17    0.92
  -6   1  -6   19.75    0.81
  -6   1  -6   19.98    0.83
  -6  -1   6   21.22    0.81
  -7  -1  -6    7.50    0.55
  -7   1   6    7.08    0.61
  -7  -1  -6    7.49    0.63
  -7  -1   6    7.37    0.59
  -7   1  -6    6.78    0.58
  -7  -1   6    6.65    0.66
  -8  -1  -6    4.17    0.51
  -8   1   6    2.82    0.52
  -8   1  -6    3.86    0.53
  -8  -1   6    4.62    0.55
  -9   1   6    0.21    0.46
  -9  -1   6    0.78    0.46
  -9   1  -6   -0.07    0.44
   0  -2   6    8.27    0.36
   0   2  -6    7.07    0.39
   0  -2  -6    7.81    0.40
   0   2  -6    7.11    0.25
   0  -2   6    6.83    0.25
   0  -2   6    6.88    0.33
   0  -2  -6    6.36    0.37
   0   2  -6    6.91    0.19
   1  -2   6  171.65    2.91
   1  -2   6  168.57    3.29
   1  -2   6  169.68    3.28
  -1  -2  -6  172.42    3.29
  -1  -2  -6  169.40    3.30
   1  -2   6  170.06    2.91
  -1  -2  -6  167.62    2.99
  -1   2  -6  171.44    2.91
  -1  -2   6  168.35    3.24
   1   2   6  166.16    2.85
  -1  -2   6  162.25    3.25
   1  -2  -6  163.92    3.31
  -1   2  -6  172.39    2.99
  -2  -2  -6    2.90    0.26
  -2  -2  -6    3.31    0.24
  -2  -2  -6    3.21    0.29
  -2  -2  -6    3.01    0.27
   2  -2   6    2.80    0.27
   2   2  -6    3.23    0.17
  -2  -2  -6    2.70    0.28
  -2   2   6    3.03    0.29
   2  -2   6    2.90    0.28
  -2  -2   6    2.97    0.25
   2   2   6    3.15    0.18
  -2   2  -6    3.33    0.28
   2  -2  -6    2.81    0.29
  -2  -2   6    3.28    0.26
  -2   2  -6    3.20    0.30
  -3  -2  -6   40.15    1.01
  -3  -2  -6   41.20    0.99
  -3  -2  -6   42.03    0.86
  -3  -2  -6   42.49    1.08
   3  -2   6   42.69    1.09
   3   2  -6   40.69    0.83
  -3  -2  -6   41.44    1.07
  -3   2   6   41.51    1.08
   3  -2   6   42.15    1.10
  -3  -2   6   41.51    1.04
  -3   2  -6   42.23    1.00
  -3  -2   6   41.93    1.04
  -3   2  -6   42.13    1.06
  -3   2  -6   43.45    1.03
  -4   2   6   93.49    2.08
  -4  -2  -6   93.57    1.95
  -4  -2  -6   89.50    1.87
  -4  -2  -6   90.30    1.72
  -4  -2  -6   90.00    2.05
  -4  -2  -6   91.24    2.07
   4  -2   6   93.29    2.10
  -4   2   6   90.95    1.91
  -4  -2   6   91.97    2.03
  -4   2  -6   92.55    1.90
  -4   2  -6   94.01    2.06
  -4   2  -6   92.22    1.89
  -4  -2   6   90.89    2.04
  -5  -2  -6    9.00    0.59
  -5  -2  -6    8.04    0.47
  -5  -2  -6    9.29    0.56
  -5   2   6    7.45    0.54
   5  -2   6    8.71    0.65
  -5  -2  -6    9.58    0.63
  -5   2  -6    8.04    0.57
  -5  -2   6    9.23    0.62
  -6  -2  -6   15.04    0.82
  -6  -2  -6   15.72    0.63
  -6  -2  -6   14.13    0.71
  -6   2   6   15.14    0.77
  -6   2  -6   14.80    0.75
  -6  -2   6   15.03    0.70
  -6  -2   6   14.66    0.81
  -7  -2  -6   14.31    0.77
  -7  -2  -6   15.67    0.90
  -7  -2  -6   14.18    0.67
  -7   2   6   12.34    0.79
  -7  -2   6   13.31    0.75
  -7   2  -6   13.68    0.79
  -7  -2   6   14.89    0.90
  -8   2   6    0.80    0.45
  -8  -2  -6    0.31    0.44
  -8   2  -6    0.41    0.42
  -8  -2   6    0.28    0.39
   0  -3  -6   22.26    0.64
   0   3  -6   23.18    0.64
   0  -3   6   22.43    0.49
   0  -3  -6   22.91    0.64
   0  -3   6   24.15    0.59
   0  -3  -6   23.37    0.65
   1  -3   6   25.37    0.68
   1  -3   6   25.78    0.55
  -1  -3  -6   26.56    0.70
  -1  -3  -6   25.75    0.69
  -1  -3  -6   26.33    0.71
   1  -3   6   25.92    0.69
   1  -3   6   26.13    0.61
  -1   3  -6   26.52    0.71
  -1  -3   6   25.94    0.62
  -1  -3   6   23.84    0.59
   1  -3  -6   25.33    0.72
   1   3   6   25.30    0.52
   1  -3  -6   26.04    0.73
  -2   3   6    6.72    0.45
  -2  -3  -6    6.40    0.41
  -2  -3  -6    7.21    0.41
   2  -3   6    6.73    0.43
  -2  -3  -6    7.05    0.44
  -2  -3  -6    7.14    0.42
   2   3  -6    6.34    0.26
   2  -3   6    6.63    0.42
  -2  -3   6    6.42    0.31
  -2   3  -6    6.16    0.40
  -2  -3   6    6.53    0.35
   2  -3  -6    6.75    0.44
   2  -3  -6    6.74    0.46
  -3   3   6   23.80    0.78
   3   3  -6   25.14    0.52
  -3  -3  -6   25.59    0.78
   3  -3   6   25.17    0.81
   3  -3   6   24.01    0.83
  -3  -3  -6   26.31    0.79
  -3  -3  -6   24.86    0.78
  -3  -3  -6   25.71    0.76
  -3   3  -6   25.84    0.80
   3  -3  -6   25.42    0.83
  -3  -3   6   25.22    0.73
   3  -3  -6   26.08    0.85
  -3  -3   6   25.82    0.74
   4   3  -6    5.78    0.32
  -4  -3  -6    5.70    0.48
  -4  -3  -6    6.22    0.53
   4  -3   6    5.92    0.48
  -4   3   6    6.49    0.49
  -4  -3  -6    6.14    0.32
  -4  -3  -6    6.74    0.48
  -4  -3  -6    5.53    0.43
  -4  -3   6    6.23    0.50
  -4   3  -6    5.70    0.46
   4  -3  -6    6.63    0.57
  -4  -3   6    6.30    0.51
  -5  -3  -6    5.00    0.49
  -5  -3  -6    5.79    0.49
  -5  -3  -6    5.53    0.39
  -5  -3  -6    5.28    0.48
   5  -3   6    6.49    0.54
  -5   3   6    5.22    0.50
   5  -3  -6    5.96    0.54
  -5   3  -6    5.27    0.49
  -5  -3   6    5.28    0.48
   6  -3   6    4.63    0.53
  -6  -3  -6    2.68    0.44
  -6  -3  -6    3.63    0.49
  -6   3   6    3.24    0.47
  -6  -3   6    3.75    0.49
  -6  -3   6    3.18    0.40
  -6   3  -6    3.04    0.46
  -7   3   6    2.58    0.49
  -7  -3  -6    2.52    0.49
  -7  -3  -6    2.04    0.49
  -7   3  -6    3.08    0.50
  -7  -3   6    2.11    0.51
  -7  -3   6    2.71    0.43
  -8   3   6    5.08    0.62
  -8  -3  -6    4.95    0.63
  -8   3  -6    4.04    0.58
  -8  -3   6    3.98    0.63
   0   4   6   95.26    1.73
   0  -4  -6   96.59    1.99
   0  -4  -6   98.24    2.00
   0   4  -6   95.07    1.83
   0  -4  -6   93.26    1.98
   0  -4   6   98.45    1.90
   0  -4   6   96.90    1.90
   0  -4   6   94.98    1.69
   0  -4  -6   96.89    1.90
   0  -4   6   95.91    1.90
   1  -4   6   12.75    0.45
  -1  -4  -6   14.72    0.51
  -1  -4  -6   13.18    0.49
   1  -4   6   13.98    0.48
   1  -4   6   14.53    0.50
  -1   4   6   13.77    0.52
   1  -4   6   13.88    0.37
  -1  -4  -6   13.73    0.54
   1  -4  -6   13.92    0.55
  -1  -4   6   13.90    0.38
  -1   4  -6   14.05    0.55
   1  -4  -6   12.63    0.53
  -1  -4   6   14.15    0.40
   2  -4   6   20.41    0.68
  -2  -4  -6   21.18    0.67
  -2   4   6   21.21    0.69
  -2  -4  -6   21.23    0.68
  -2  -4  -6   20.92    0.65
  -2  -4  -6   21.36    0.68
   2  -4   6   21.27    0.69
   2  -4  -6   21.34    0.72
  -2   4  -6   21.58    0.72
  -2  -4   6   21.33    0.57
   2  -4  -6   20.63    0.73
  -3  -4  -6   45.25    1.19
  -3  -4  -6   49.03    1.21
  -3  -4  -6   50.08    1.17
  -3   4   6   47.62    1.20
   3  -4   6   49.55    1.27
   3  -4   6   51.29    1.28
   3   4  -6   49.75    1.00
  -3  -4  -6   47.97    1.21
  -3  -4   6   48.81    1.13
  -3   4  -6   46.94    1.21
   3  -4  -6   47.59    1.28
  -3  -4   6   48.67    1.14
   3  -4  -6   47.51    1.28
  -4  -4  -6   61.30    1.52
  -4  -4  -6   62.82    1.43
  -4  -4  -6   59.82    1.52
  -4  -4  -6   62.32    1.49
   4  -4   6   61.39    1.60
  -4   4   6   62.62    1.48
  -4  -4   6   63.54    1.47
  -4   4  -6   59.99    1.49
  -4  -4   6   61.37    1.48
   4  -4  -6   62.75    1.61
  -5  -4  -6    7.12    0.54
  -5  -4  -6    8.79    0.64
   5  -4   6    9.00    0.70
  -5   4   6    6.70    0.57
  -5  -4  -6    8.01    0.61
  -5   4  -6    7.74    0.59
   5  -4  -6    8.25    0.68
  -5  -4   6    8.47    0.61
  -6   4   6    5.25    0.56
   6  -4   6    6.25    0.62
  -6  -4  -6    6.10    0.55
  -6  -4  -6    5.34    0.55
  -6  -4   6    5.83    0.56
  -6   4  -6    4.77    0.54
  -7  -4  -6   15.75    0.93
  -7  -4  -6   14.89    0.79
  -7   4   6   15.09    0.87
  -7  -4   6   14.72    0.90
  -7   4  -6   16.88    0.90
  -8  -4  -6    1.74    0.51
  -8   4   6    1.56    0.50
  -8  -4  -6    0.54    0.49
  -8   4  -6    0.86    0.48
  -8  -4   6    0.60    0.48
   0  -5  -6    7.77    0.45
   0  -5   6    6.76    0.33
   0  -5  -6    7.45    0.42
   0  -5   6    6.89    0.33
   0   5  -6    7.02    0.44
   0  -5  -6    6.20    0.45
   0  -5   6    7.77    0.33
   0   5   6    6.89    0.36
  -1  -5  -6  104.67    2.21
   1  -5   6  107.52    2.20
  -1   5   6  108.78    2.03
   1  -5   6  111.19    2.22
  -1  -5  -6  109.50    2.22
  -1  -5  -6  106.23    2.13
   1  -5  -6  107.41    2.28
  -1   5  -6  110.19    2.12
   1  -5  -6  107.68    2.28
  -2  -5  -6   42.69    1.08
  -2  -5  -6   41.98    1.09
   2  -5   6   44.84    1.12
   2  -5   6   43.97    1.11
  -2   5   6   41.61    1.06
  -2  -5  -6   41.25    1.05
  -2  -5  -6   41.79    1.06
   2  -5  -6   41.55    1.14
  -2  -5   6   43.02    0.93
  -2  -5   6   43.71    0.94
  -2   5  -6   42.99    1.10
   2  -5  -6   41.95    1.15
  -3  -5  -6    3.82    0.42
  -3  -5  -6    2.88    0.32
  -3  -5  -6    2.97    0.33
  -3  -5  -6    4.02    0.42
  -3   5   6    2.95    0.39
   3  -5   6    3.18    0.39
  -3  -5   6    3.49    0.29
  -3  -5   6    2.95    0.27
  -3   5  -6    2.84    0.38
   3  -5  -6    2.68    0.38
  -4  -5  -6    7.58    0.55
  -4  -5  -6    6.70    0.54
   4  -5   6    7.25    0.61
  -4   5   6    6.57    0.53
  -4  -5  -6    7.17    0.53
  -4  -5   6    6.53    0.49
  -4  -5   6    6.68    0.48
   4  -5  -6    6.94    0.56
  -4   5  -6    6.76    0.55
  -5   5   6    2.70    0.47
  -5  -5  -6    3.06    0.47
  -5  -5  -6    2.19    0.41
  -5  -5  -6    2.96    0.44
   5  -5   6    3.03    0.48
   5  -5  -6    2.73    0.48
  -5  -5   6    2.44    0.40
  -5   5  -6    2.30    0.44
   6  -5   6    1.80    0.49
  -6  -5  -6    1.83    0.43
  -6   5   6    2.03    0.48
  -6  -5  -6    1.81    0.44
   6  -5  -6    1.47    0.47
  -6   5  -6    1.89    0.46
  -6  -5   6    1.55    0.43
  -7  -5  -6    3.75    0.57
  -7   5   6    2.94    0.56
  -7   5  -6    3.23    0.56
  -7  -5   6    3.82    0.57
   0  -6  -6   17.55    0.68
   0  -6  -6   16.81    0.63
   0  -6  -6   16.02    0.60
   0  -6   6   15.83    0.50
   0  -6   6   17.04    0.51
  -1   6   6    2.36    0.29
   1  -6   6    1.55    0.27
   1  -6   6    1.63    0.23
  -1  -6  -6    2.28    0.37
  -1  -6  -6    2.01    0.25
  -1  -6  -6    2.40    0.36
  -1  -6  -6    1.86    0.26
  -1   6  -6    1.98    0.32
   1  -6  -6    2.26    0.32
   1  -6  -6    2.59    0.31
  -2  -6  -6   13.45    0.56
   2  -6   6   12.75    0.62
  -2   6   6   12.64    0.62
  -2  -6  -6   14.17    0.64
  -2  -6  -6   12.75    0.65
   2  -6   6   12.58    0.61
  -2  -6  -6   13.31    0.54
   2  -6  -6   13.35    0.66
  -2   6  -6   13.18    0.64
   3  -6   6    4.40    0.46
  -3  -6  -6    4.76    0.46
  -3  -6  -6    4.92    0.47
  -3  -6  -6    4.52    0.37
  -3  -6  -6    4.28    0.37
  -3   6   6    4.83    0.46
  -3  -6   6    4.74    0.36
  -3   6  -6    4.87    0.48
  -3  -6   6    4.64    0.36
   3  -6  -6    4.67    0.48
  -4   6   6   11.62    0.70
  -4  -6  -6   11.25    0.64
  -4  -6  -6   11.06    0.64
  -4  -6  -6   10.35    0.62
   4  -6   6   10.82    0.73
   4  -6  -6    9.83    0.73
  -4  -6   6   10.70    0.54
  -4   6  -6   10.70    0.69
  -4  -6   6   10.95    0.55
  -5  -6  -6    2.90    0.46
  -5   6   6    2.18    0.47
  -5  -6  -6    2.05    0.41
   5  -6   6    3.05    0.50
  -5  -6  -6    2.47    0.46
  -5   6  -6    2.64    0.49
   5  -6  -6    2.23    0.48
  -5  -6   6    2.19    0.39
  -6   6   6    1.79    0.48
  -6  -6  -6    0.82    0.41
   6  -6   6    1.18    0.49
  -6   6  -6    1.48    0.47
   6  -6  -6    2.05    0.51
  -6  -6   6    1.43    0.42
   0  -7   6    1.22    0.22
   0  -7  -6    0.88    0.27
   0  -7  -6    0.98    0.35
   0  -7  -6    1.05    0.25
   0  -7   6    1.21    0.21
  -1  -7  -6    3.98    0.35
  -1  -7  -6    3.35    0.43
  -1  -7  -6    3.81    0.35
   1  -7   6    4.48    0.37
  -1  -7  -6    4.31    0.44
  -1  -7  -6    3.85    0.33
   1  -7   6    4.15    0.36
   1  -7  -6    4.45    0.46
   1  -7  -6    3.79    0.40
  -1   7  -6    4.41    0.41
   2  -7   6    1.31    0.32
  -2  -7  -6    1.74    0.38
  -2  -7  -6    2.01    0.28
  -2  -7  -6    1.43    0.37
  -2  -7  -6    1.87    0.28
   2  -7  -6    1.54    0.35
  -2   7  -6    1.37    0.36
  -3  -7  -6    8.31    0.57
  -3  -7  -6    7.52    0.56
  -3   7   6    7.84    0.57
   3  -7   6    8.35    0.62
  -3  -7  -6    8.03    0.51
  -3  -7  -6    8.03    0.54
  -3  -7   6    6.57    0.38
  -3   7  -6    7.42    0.58
   3  -7  -6    7.84    0.64
  -3  -7   6    6.86    0.38
   4  -7   6    2.22    0.44
  -4   7   6    2.21    0.45
  -4  -7  -6    1.52    0.34
  -4  -7  -6    1.38    0.41
  -4  -7   6    1.70    0.30
  -4   7  -6    1.69    0.43
   4  -7  -6    1.87    0.44
  -4  -7   6    1.62    0.30
   5  -7   6    5.23    0.62
  -5  -7  -6    4.48    0.49
  -5   7   6    5.95    0.61
   5  -7  -6    6.63    0.66
  -5   7  -6    6.72    0.64
  -5  -7   6    6.72    0.54
   6  -7   6    2.10    0.53
   6  -7  -6    2.22    0.57
   0  -8  -6    3.63    0.47
   0  -8   6    3.06    0.28
   0  -8  -6    3.39    0.37
  -1  -8  -6   13.90    0.63
   1  -8   6   15.17    0.61
   1  -8   6   15.18    0.63
  -1  -8  -6   15.73    0.62
   1  -8  -6   15.09    0.70
   1  -8  -6   14.67    0.74
  -2  -8  -6    0.82    0.27
   2  -8   6    0.46    0.31
  -2  -8  -6    0.62    0.26
   2  -8  -6    0.74    0.35
   3  -8   6    0.48    0.36
  -3  -8  -6    0.98    0.29
   3  -8  -6    1.01    0.39
  -3   8  -6    1.20    0.40
   4  -8   6    6.31    0.61
  -4  -8  -6    4.75    0.44
  -4   8  -6    5.67    0.59
  -4  -8   6    5.86    0.43
   4  -8  -6    6.74    0.65
  -4  -8   6    4.92    0.43
   0  -9   6    0.06    0.22
   0  -9   6    0.26    0.21
   0  -9  -6    0.15    0.28
   1  -9   6    6.27    0.47
  -1  -9  -6    6.17    0.47
   1  -9  -6    6.99    0.57
   2  -9   6    0.89    0.34
  -2  -9  -6    1.32    0.30
   2  -9  -6    0.71    0.37
   0   0   7    0.03    0.18
   0   0   7   -0.10    0.17
   0   0  -7    0.29    0.17
   0   0  -7    0.02    0.18
   0   0   7   -0.36    0.19
  -1   0  -7    9.24    0.46
  -1   0   7    8.89    0.43
   1   0   7    8.99    0.43
   1   0  -7    9.29    0.45
  -1   0  -7    8.21    0.35
  -1   0  -7    9.32    0.41
  -1   0   7    9.62    0.46
   1   0   7    9.07    0.36
  -2   0  -7    3.53    0.28
  -2   0  -7    3.52    0.28
  -2   0   7    3.37    0.30
   2   0   7    3.22    0.30
   2   0  -7    3.86    0.30
  -2   0  -7    3.31    0.29
  -2   0   7    3.38    0.30
  -2   0  -7    3.49    0.27
  -3   0   7    0.65    0.22
  -3   0  -7    0.19    0.23
  -3   0  -7    0.44    0.23
   3   0   7    0.37    0.23
  -3   0  -7    0.28    0.22
   3   0  -7    0.41    0.21
  -3   0  -7    0.18    0.15
   4   0  -7   56.12    1.40
  -4   0  -7   59.40    1.27
  -4   0  -7   58.94    1.44
  -4   0   7   57.24    1.43
   4   0   7   54.83    1.40
  -5   0  -7    3.94    0.39
  -5   0  -7    4.68    0.45
  -5   0   7    3.81    0.45
  -6   0  -7   27.92    0.98
  -6   0  -7   28.33    0.91
  -6   0   7   28.08    1.08
  -6   0   7   27.85    0.95
  -7   0  -7    0.15    0.35
  -7   0  -7    0.37    0.40
  -7   0   7    0.20    0.37
  -8   0  -7    1.90    0.46
  -8   0   7    1.35    0.47
  -9   0  -7   31.15    1.18
  -9   0   7   30.66    1.23
   0   1  -7   73.49    1.53
   0  -1   7   74.15    1.55
   0  -1   7   75.86    1.55
   0  -1   7   74.41    1.55
   0  -1  -7   70.97    1.57
   0  -1  -7   72.25    1.57
   0  -1  -7   74.99    1.57
   0   1  -7   74.49    1.33
   0  -1   7   73.46    1.33
   0   1   7   74.04    1.56
   1  -1   7   12.48    0.42
   1   1  -7   13.82    0.35
  -1   1   7   13.52    0.53
   1  -1   7   13.20    0.41
   1  -1   7   12.59    0.51
   1  -1   7   12.25    0.50
  -1  -1  -7   13.14    0.49
  -1  -1  -7   13.74    0.51
  -1  -1   7   12.84    0.49
  -1   1  -7   12.60    0.48
   1  -1  -7   14.06    0.52
   1   1   7   13.28    0.50
   1   1   7   13.39    0.46
   1   1   7   13.34    0.44
  -1   1  -7   13.25    0.48
  -1   1  -7   14.04    0.43
  -1   1  -7   13.33    0.41
  -2  -1  -7   55.48    1.29
   2  -1   7   54.88    1.30
  -2  -1  -7   58.28    1.19
  -2   1   7   56.83    1.29
  -2  -1  -7   56.09    1.30
  -2  -1  -7   57.45    1.11
   2  -1   7   56.87    1.30
  -2   1  -7   54.55    1.17
   2   1   7   56.16    1.27
   2  -1  -7   56.39    1.30
  -2   1  -7   57.13    1.28
  -2   1  -7   55.75    1.15
  -2  -1   7   55.90    1.27
  -2   1  -7   56.74    1.16
  -2  -1   7   54.80    1.27
  -3  -1  -7   14.99    0.61
  -3  -1  -7   15.02    0.60
  -3  -1  -7   14.39    0.50
  -3  -1  -7   15.11    0.55
   3  -1   7   15.00    0.64
  -3   1   7   14.49    0.62
  -3  -1   7   13.83    0.58
   3  -1  -7   14.91    0.62
  -3   1  -7   14.36    0.55
  -3   1  -7   14.34    0.58
  -3   1  -7   14.72    0.57
  -3  -1   7   14.02    0.58
   3   1   7   14.29    0.59
  -4  -1  -7   20.73    0.76
  -4   1   7   20.63    0.79
   4  -1   7   20.01    0.78
  -4  -1  -7   20.24    0.64
  -4  -1  -7   18.72    0.69
  -4   1  -7   19.15    0.69
  -4  -1   7   21.23    0.77
  -4   1  -7   19.27    0.70
  -4  -1   7   21.04    0.76
   4   1   7   19.25    0.71
  -4   1  -7   20.42    0.77
   4  -1  -7   21.55    0.79
   5  -1   7    1.61    0.35
  -5  -1  -7    1.62    0.36
  -5  -1  -7    1.73    0.30
  -5  -1  -7    1.34    0.37
  -5   1   7    1.78    0.37
  -5  -1   7    1.41    0.36
  -5   1  -7    1.81    0.31
  -5   1  -7    1.45    0.36
  -5   1  -7    1.29    0.33
  -6  -1  -7    2.16    0.37
  -6   1   7    2.62    0.42
  -6  -1  -7    2.32    0.43
  -6  -1  -7    2.82    0.45
  -6  -1   7    2.52    0.41
  -6   1  -7    2.89    0.42
  -6  -1   7    2.40    0.45
  -6   1  -7    3.13    0.41
  -7  -1  -7    7.56    0.55
  -7  -1  -7    7.55    0.65
  -7   1   7    6.51    0.60
  -7  -1   7    7.91    0.70
  -7   1  -7    7.96    0.61
  -7  -1   7    8.21    0.62
  -8  -1  -7    5.56    0.55
  -8   1   7    4.42    0.59
  -8  -1  -7    5.34    0.60
  -8   1  -7    5.24    0.59
  -8  -1   7    4.88    0.57
   0  -2   7    1.01    0.19
   0  -2   7    0.91    0.19
   0   2  -7    0.79    0.14
   0   2  -7    0.82    0.11
   0  -2  -7    0.89    0.20
   0  -2   7    0.94    0.14
   0  -2  -7    0.63    0.20
   0  -2  -7    0.65    0.18
   0  -2  -7    0.31    0.19
   0  -2   7    0.84    0.20
  -1  -2  -7    6.47    0.40
   1  -2   7    6.38    0.39
  -1   2   7    6.99    0.40
   1  -2   7    7.23    0.32
  -1  -2  -7    6.95    0.40
  -1   2   7    7.00    0.40
  -1  -2  -7    6.71    0.40
   1  -2   7    6.83    0.29
   1  -2   7    7.10    0.40
  -1  -2   7    7.26    0.37
  -1  -2   7    6.49    0.36
   1   2   7    7.26    0.32
   1  -2  -7    6.93    0.42
  -1   2  -7    6.40    0.41
  -1   2  -7    6.88    0.31
  -2   2   7   15.91    0.59
   2  -2   7   15.93    0.58
   2  -2   7   16.49    0.59
  -2  -2  -7   15.64    0.57
  -2  -2  -7   16.62    0.59
  -2  -2  -7   16.06    0.58
  -2  -2  -7   16.48    0.55
   2   2  -7   15.55    0.36
   2   2   7   16.32    0.45
  -2  -2   7   15.38    0.53
  -2  -2   7   15.91    0.56
  -2   2  -7   16.41    0.53
   2  -2  -7   15.87    0.60
  -2   2  -7   16.12    0.58
  -3  -2  -7   51.99    1.04
  -3  -2  -7   51.63    1.20
   3  -2   7   52.12    1.32
  -3  -2  -7   53.79    1.30
   3  -2   7   53.90    1.32
  -3  -2  -7   52.53    1.29
  -3   2   7   51.86    1.29
  -3  -2  -7   53.26    1.24
   3   2  -7   53.25    1.01
  -3   2  -7   52.94    1.28
  -3   2  -7   51.22    1.18
  -3   2  -7   53.81    1.21
  -3  -2   7   53.74    1.26
  -3  -2   7   51.70    1.25
  -4  -2  -7   19.21    0.58
  -4  -2  -7   19.45    0.76
  -4  -2  -7   17.85    0.66
  -4  -2  -7   18.99    0.71
   4  -2   7   20.03    0.80
  -4   2   7   19.69    0.74
  -4  -2  -7   19.94    0.76
  -4   2   7   19.04    0.75
  -4  -2   7   18.45    0.74
  -4  -2   7   20.55    0.74
  -4   2  -7   19.96    0.69
  -4   2  -7   20.54    0.75
  -4   2  -7   19.11    0.73
  -5  -2  -7   79.86    1.85
  -5   2   7   81.60    1.84
   5  -2   7   82.39    2.01
  -5  -2  -7   83.88    1.98
  -5  -2  -7   78.73    1.79
  -5  -2  -7   83.42    1.64
  -5   2  -7   80.77    1.80
  -5  -2   7   83.88    1.96
  -6  -2  -7    2.50    0.44
  -6  -2  -7    2.71    0.35
  -6   2   7    2.48    0.43
  -6  -2  -7    1.91    0.45
  -6   2  -7    1.98    0.41
  -6  -2   7    2.71    0.46
  -6  -2   7    2.27    0.39
  -7  -2  -7    0.71    0.43
  -7  -2  -7    1.39    0.45
  -7   2   7    1.43    0.43
  -7  -2  -7    1.76    0.36
  -7  -2   7    1.52    0.48
  -7  -2   7    1.59    0.41
  -7   2  -7    1.79    0.43
  -8   2   7    5.60    0.63
  -8  -2  -7    5.15    0.61
  -8  -2   7    4.26    0.54
  -8   2  -7    5.67    0.62
   0   3  -7   40.15    0.91
   0  -3   7   37.90    0.90
   0  -3  -7   39.44    0.93
   0  -3  -7   39.59    0.97
   0  -3   7   38.23    0.90
   0  -3  -7   39.73    0.97
   0  -3  -7   39.10    0.96
   0  -3   7   39.31    0.75
   0  -3   7   40.57    0.91
  -1  -3  -7   36.83    0.92
  -1  -3  -7   36.50    0.91
   1  -3   7   36.55    0.73
   1  -3   7   37.42    0.91
   1  -3   7   36.87    0.79
  -1  -3  -7   36.61    0.91
   1  -3   7   36.42    0.90
   1  -3  -7   37.16    0.95
  -1  -3   7   33.89    0.81
  -1  -3   7   37.30    0.85
  -1   3  -7   35.51    0.89
   1  -3  -7   37.71    0.95
   1   3   7   37.31    0.72
  -2  -3  -7  136.14    2.56
   2  -3   7  134.15    2.74
   2  -3   7  136.38    2.74
  -2  -3  -7  134.32    2.72
  -2  -3  -7  129.32    2.72
   2   3  -7  133.30    2.32
  -2  -3  -7  133.32    2.51
   2   3   7  128.96    2.25
  -2  -3   7  134.87    2.65
  -2  -3   7  129.44    2.64
  -2   3  -7  134.90    2.51
   2  -3  -7  139.28    2.77
   2  -3  -7  133.17    2.76
   3   3  -7   62.14    1.14
  -3  -3  -7   66.43    1.54
  -3   3   7   67.21    1.46
   3  -3   7   65.91    1.58
  -3  -3  -7   65.04    1.43
  -3  -3  -7   66.96    1.48
   3  -3   7   67.50    1.57
  -3  -3  -7   65.99    1.53
  -3  -3   7   66.90    1.49
   3   3   7   64.34    1.18
   3  -3  -7   64.09    1.57
  -3   3  -7   65.16    1.46
  -3  -3   7   64.83    1.47
   3  -3  -7   64.91    1.57
  -4  -3  -7   17.22    0.68
  -4  -3  -7   17.99    0.73
  -4  -3  -7   18.45    0.74
   4  -3   7   18.02    0.80
  -4  -3  -7   17.77    0.73
  -4   3   7   16.72    0.74
   4   3  -7   16.69    0.49
  -4  -3  -7   17.93    0.49
   4  -3  -7   17.89    0.78
  -4  -3   7   18.50    0.70
  -4  -3   7   17.38    0.70
  -4   3  -7   17.20    0.72
  -5   3   7   12.96    0.70
  -5  -3  -7   13.57    0.49
  -5  -3  -7   12.67    0.65
   5  -3   7   13.93    0.77
  -5  -3  -7   11.77    0.69
  -5  -3  -7   13.33    0.70
   5  -3  -7   12.82    0.75
  -5   3  -7   11.88    0.67
  -5  -3   7   13.54    0.70
  -6   3   7    7.37    0.61
  -6  -3  -7    8.50    0.71
  -6  -3  -7    9.06    0.63
  -6  -3   7    8.91    0.70
  -6  -3   7    7.83    0.59
  -6   3  -7    6.94    0.58
  -7  -3  -7    3.82    0.56
  -7   3   7    3.23    0.53
  -7  -3  -7    3.54    0.53
  -7   3  -7    4.80    0.57
  -7  -3   7    4.85    0.61
  -7  -3   7    4.18    0.49
  -8   3   7   -0.46    0.41
  -8  -3  -7    1.04    0.47
  -8  -3   7    0.47    0.48
  -8   3  -7   -0.54    0.41
   0  -4  -7    1.37    0.29
   0  -4  -7    1.37    0.23
   0   4   7    1.14    0.19
   0  -4   7    1.43    0.16
   0  -4   7    1.12    0.19
   0   4  -7    1.17    0.23
   0  -4  -7    1.58    0.24
   0  -4  -7    1.70    0.24
   1  -4   7    5.13    0.23
   1  -4   7    5.15    0.38
  -1   4   7    5.26    0.33
   1  -4   7    5.02    0.37
  -1  -4  -7    5.04    0.40
  -1  -4  -7    6.03    0.43
  -1  -4  -7    5.64    0.39
   1  -4   7    4.94    0.33
  -1   4  -7    5.06    0.37
   1  -4  -7    5.58    0.43
  -1  -4   7    5.27    0.31
   1  -4  -7    5.20    0.44
  -2   4   7   30.58    0.85
   2  -4   7   30.58    0.87
  -2  -4  -7   28.89    0.84
   2  -4   7   29.58    0.86
  -2  -4  -7   28.87    0.84
  -2  -4  -7   29.04    0.87
  -2  -4  -7   29.70    0.84
  -2   4  -7   30.11    0.87
   2  -4  -7   30.26    0.91
  -2  -4   7   30.12    0.76
   2  -4  -7   29.87    0.90
  -3   4   7   52.92    1.27
   3  -4   7   52.01    1.37
  -3  -4  -7   50.64    1.28
  -3  -4  -7   52.85    1.30
  -3  -4  -7   52.42    1.29
  -3  -4  -7   50.24    1.23
   3  -4   7   53.11    1.35
   3  -4  -7   51.19    1.36
  -3  -4   7   52.77    1.23
  -3  -4   7   52.25    1.22
  -3   4  -7   51.92    1.28
  -4  -4  -7   36.79    1.09
  -4   4   7   38.70    1.11
   4  -4   7   37.63    1.18
  -4  -4  -7   38.64    1.12
  -4  -4  -7   38.48    1.06
  -4  -4   7   38.07    1.06
  -4   4  -7   38.41    1.12
   4  -4  -7   39.92    1.20
  -4  -4   7   37.14    1.06
  -5  -4  -7   37.40    1.09
  -5  -4  -7   36.98    1.18
  -5   4   7   36.03    1.14
   5  -4   7   36.98    1.24
  -5  -4  -7   37.31    1.14
  -5  -4   7   37.70    1.15
   5  -4  -7   36.43    1.24
  -5   4  -7   35.23    1.13
  -6  -4  -7    4.00    0.50
   6  -4   7    4.10    0.55
  -6  -4  -7    3.42    0.49
  -6   4   7    3.57    0.51
  -6  -4   7    3.73    0.50
  -6  -4   7    3.62    0.42
  -6   4  -7    3.53    0.50
  -7  -4  -7   -0.46    0.40
  -7  -4  -7    0.06    0.42
  -7   4   7    0.05    0.42
  -7  -4   7    0.16    0.43
  -7   4  -7    0.01    0.40
  -8   4   7    0.39    0.44
  -8  -4  -7    0.32    0.48
  -8  -4  -7    0.33    0.45
  -8  -4   7    0.24    0.49
  -8   4  -7    0.08    0.44
   0  -5  -7    3.50    0.38
   0  -5   7    4.17    0.27
   0  -5  -7    3.77    0.33
   0  -5   7    3.36    0.29
   0   5  -7    3.80    0.33
   0  -5  -7    3.20    0.31
   0   5   7    3.55    0.25
   0  -5   7    4.14    0.33
  -1  -5  -7    0.59    0.22
  -1  -5  -7    0.61    0.22
   1  -5   7    0.87    0.23
  -1   5   7    0.67    0.24
   1  -5   7    0.92    0.22
  -1  -5  -7    0.62    0.29
  -1   5  -7    0.73    0.26
   1  -5  -7    0.55    0.24
   1  -5  -7    0.70    0.26
  -1  -5   7    0.94    0.18
  -1  -5   7    0.70    0.17
   2  -5   7   19.74    0.71
  -2  -5  -7   19.71    0.70
   2  -5   7   20.37    0.71
  -2  -5  -7   19.94    0.69
  -2   5   7   19.17    0.70
  -2  -5  -7   19.22    0.68
  -2  -5  -7   18.96    0.72
   2  -5  -7   19.73    0.75
  -2  -5   7   19.11    0.56
   2  -5  -7   19.20    0.75
  -2  -5   7   20.05    0.57
  -2   5  -7   19.86    0.73
  -3  -5  -7    6.93    0.54
  -3  -5  -7    7.00    0.52
  -3   5   7    7.03    0.50
  -3  -5  -7    6.74    0.53
   3  -5   7    7.27    0.60
  -3  -5  -7    6.44    0.50
  -3  -5   7    7.09    0.40
   3  -5  -7    6.88    0.57
  -3  -5   7    7.41    0.43
  -3   5  -7    7.24    0.52
  -4  -5  -7    8.44    0.56
  -4   5   7    7.65    0.56
   4  -5   7    8.72    0.69
  -4  -5  -7    7.01    0.57
  -4  -5  -7    8.25    0.58
  -4  -5   7    8.42    0.53
  -4  -5   7    7.41    0.51
  -4   5  -7    8.61    0.63
   4  -5  -7    7.27    0.64
   5  -5   7   17.20    0.91
  -5  -5  -7   16.30    0.77
  -5   5   7   15.62    0.82
  -5  -5  -7   16.53    0.80
  -5  -5  -7   16.16    0.80
  -5  -5   7   15.21    0.74
  -5   5  -7   16.12    0.81
   5  -5  -7   18.68    0.91
  -6  -5  -7    5.74    0.57
  -6  -5  -7    5.96    0.59
  -6   5   7    5.44    0.59
   6  -5   7    5.19    0.62
  -6  -5   7    5.37    0.57
  -6   5  -7    5.51    0.60
  -7  -5  -7    5.95    0.66
  -7   5   7    5.50    0.64
  -7   5  -7    5.19    0.63
  -7  -5   7    6.06    0.65
   0  -6  -7   37.16    1.03
   0  -6  -7   40.67    1.08
   0  -6  -7   38.09    1.04
   0  -6   7   37.93    0.91
  -1  -6  -7   22.74    0.74
   1  -6   7   23.26    0.72
   1  -6   7   22.87    0.69
  -1  -6  -7   22.28    0.79
  -1  -6  -7   23.70    0.80
  -1  -6  -7   22.76    0.73
  -1   6   7   21.60    0.69
   1  -6  -7   22.74    0.79
   1  -6  -7   21.52    0.78
  -1   6  -7   21.97    0.77
  -2  -6  -7    8.94    0.56
  -2  -6  -7    9.75    0.56
  -2  -6  -7    8.41    0.50
  -2   6   7    8.18    0.56
   2  -6   7    8.61    0.56
   2  -6   7    8.60    0.52
  -2  -6  -7    8.76    0.51
  -2  -6   7    8.57    0.38
  -2   6  -7    8.18    0.56
  -2  -6   7    8.00    0.37
   2  -6  -7    8.92    0.59
   3  -6   7    7.96    0.65
  -3  -6  -7    8.01    0.54
  -3   6   7    7.90    0.61
  -3  -6  -7    7.34    0.53
  -3  -6  -7    7.26    0.56
  -3  -6  -7    8.07    0.54
  -3  -6   7    7.89    0.42
   3  -6  -7    7.22    0.57
  -3  -6   7    6.58    0.40
  -3   6  -7    8.02    0.60
  -4  -6  -7    6.14    0.54
  -4  -6  -7    4.69    0.45
   4  -6   7    6.36    0.56
  -4   6   7    6.22    0.56
  -4  -6  -7    5.94    0.55
  -4   6  -7    6.19    0.55
  -4  -6   7    5.82    0.46
   4  -6  -7    6.29    0.58
  -4  -6   7    5.88    0.47
  -5  -6  -7    5.97    0.56
  -5  -6  -7    7.49    0.64
  -5  -6  -7    6.62    0.57
  -5   6   7    6.89    0.61
   5  -6   7    7.89    0.67
   5  -6  -7    7.51    0.67
  -5   6  -7    6.86    0.62
  -5  -6   7    7.70    0.60
  -6   6   7    2.96    0.52
  -6  -6  -7    1.58    0.44
   6  -6   7    1.55    0.50
  -6  -6   7    2.17    0.45
  -6   6  -7    2.00    0.49
   0  -7  -7    6.19    0.52
   0  -7  -7    7.09    0.54
   0  -7  -7    6.10    0.50
   0  -7   7    6.66    0.41
   0  -7   7    6.67    0.38
  -1  -7  -7    5.29    0.49
   1  -7   7    4.59    0.39
  -1  -7  -7    6.15    0.51
  -1  -7  -7    4.75    0.40
  -1  -7  -7    4.59    0.38
  -1  -7  -7    5.39    0.41
   1  -7   7    5.42    0.45
  -1   7  -7    4.64    0.43
   1  -7  -7    4.52    0.49
   1  -7  -7    4.80    0.43
  -2  -7  -7    3.33    0.35
  -2  -7  -7    3.38    0.45
   2  -7   7    3.80    0.41
  -2  -7  -7    4.06    0.47
  -2  -7  -7    2.73    0.33
   2  -7  -7    3.28    0.42
  -2   7  -7    3.35    0.42
  -3  -7  -7    0.61    0.36
  -3  -7  -7    0.23    0.35
   3  -7   7    0.27    0.33
  -3   7   7    0.93    0.36
  -3  -7  -7    0.81    0.29
  -3   7  -7    0.54    0.35
   3  -7  -7    0.04    0.34
  -3  -7   7    0.08    0.23
  -3  -7   7    0.33    0.22
  -4  -7  -7    5.44    0.57
  -4   7   7    4.61    0.53
  -4  -7  -7    3.39    0.42
   4  -7   7    4.98    0.56
  -4   7  -7    4.76    0.53
   4  -7  -7    4.61    0.55
  -4  -7   7    4.70    0.39
  -4  -7   7    3.71    0.36
  -5   7   7    0.31    0.41
   5  -7   7   -0.14    0.40
  -5  -7  -7   -0.24    0.33
  -5  -7  -7   -0.27    0.40
  -5  -7   7    0.08    0.32
   5  -7  -7   -0.21    0.39
  -5   7  -7   -0.32    0.38
   0  -8  -7    4.77    0.52
   0  -8   7    3.79    0.32
   0  -8  -7    4.26    0.42
   0  -8   7    3.54    0.30
   1  -8   7    1.31    0.32
   1  -8   7    1.58    0.30
  -1  -8  -7    1.64    0.31
  -1  -8  -7    1.57    0.42
   1  -8  -7    0.70    0.39
   1  -8  -7    1.34    0.34
   2  -8   7   11.40    0.66
  -2  -8  -7   11.66    0.59
   2  -8  -7   11.71    0.71
  -2   8  -7   11.87    0.69
   2  -8  -7   11.54    0.72
   3  -8   7    6.44    0.56
  -3  -8  -7    7.34    0.53
  -3  -8   7    6.23    0.37
  -3   8  -7    5.80    0.58
   3  -8  -7    6.36    0.61
  -4  -8  -7    3.58    0.42
   4  -8   7    3.23    0.49
  -4  -8   7    2.79    0.35
  -4   8  -7    3.28    0.52
   4  -8  -7    3.85    0.55
   0  -9   7   -0.36    0.23
   0  -9  -7    0.05    0.29
   0  -9   7   -0.13    0.21
  -1  -9  -7    1.12    0.32
   1  -9   7    1.15    0.30
   1  -9  -7    2.12    0.40
  -2  -9  -7    5.71    0.50
   2  -9   7    4.69    0.48
   2  -9  -7    6.27    0.58
   0   0  -8    4.92    0.29
   0   0   8    5.09    0.42
   0   0   8    5.28    0.32
   0   0  -8    5.68    0.43
  -1   0  -8   12.02    0.44
   1   0   8   11.48    0.42
  -1   0  -8   12.92    0.46
   1   0  -8   12.49    0.51
   1   0   8   12.30    0.50
  -1   0  -8   12.43    0.51
  -1   0   8   12.37    0.51
  -2   0  -8    0.34    0.21
  -2   0  -8    0.18    0.21
   2   0  -8    0.64    0.21
  -2   0  -8    0.64    0.24
   2   0   8    0.39    0.22
  -2   0  -8    0.31    0.20
  -2   0   8    0.19    0.22
   3   0  -8   41.67    1.08
   3   0   8   41.29    1.11
  -3   0  -8   41.34    1.00
  -3   0  -8   41.82    0.97
  -3   0  -8   43.05    1.03
  -3   0  -8   41.52    1.11
   4   0   8   22.30    0.83
  -4   0  -8   23.05    0.73
  -4   0  -8   23.68    0.83
  -4   0   8   24.35    0.83
  -4   0  -8   23.50    0.75
   4   0  -8   22.88    0.80
  -5   0  -8   83.08    1.73
  -5   0   8   80.49    1.96
  -5   0  -8   78.77    1.77
  -6   0  -8    7.93    0.59
  -6   0   8    7.86    0.58
  -6   0  -8    7.48    0.60
  -6   0   8    8.07    0.64
  -7   0  -8   25.56    0.95
  -7   0  -8   24.48    1.01
  -7   0   8   26.82    1.01
  -8   0  -8    0.40    0.38
  -8   0   8    0.28    0.42
   0  -1  -8   36.15    0.93
   0  -1   8   36.24    0.88
   0  -1   8   36.75    0.75
   0  -1   8   34.47    0.90
   0   1  -8   36.18    0.88
   0  -1  -8   37.68    0.93
   0  -1  -8   35.70    0.91
   0   1  -8   35.90    0.75
   0   1   8   36.66    0.91
   0  -1  -8   36.93    0.83
  -1  -1  -8  165.07    2.98
   1   1  -8  164.28    2.82
   1  -1   8  165.70    3.27
   1  -1   8  162.15    3.26
   1  -1   8  165.19    2.88
  -1   1   8  166.80    3.28
  -1  -1  -8  161.11    3.28
  -1  -1  -8  161.53    3.27
   1  -1  -8  165.00    3.28
  -1   1  -8  169.18    3.25
  -1   1  -8  166.32    2.93
  -1   1  -8  168.29    2.91
  -1  -1   8  165.39    3.26
   1   1   8  168.12    3.26
  -2  -1  -8   10.77    0.48
   2  -1   8   11.19    0.51
  -2  -1  -8   10.58    0.42
  -2  -1  -8   11.88    0.52
  -2   1   8   10.81    0.53
  -2  -1  -8    9.21    0.46
  -2   1  -8   10.51    0.42
  -2   1  -8    9.92    0.49
  -2   1  -8   11.14    0.46
  -2  -1   8   11.29    0.49
   2  -1  -8   11.46    0.52
  -2   1  -8   11.23    0.51
   2   1   8   10.13    0.49
  -2  -1   8   10.52    0.48
  -3  -1  -8   49.30    1.04
  -3   1   8   50.53    1.24
  -3  -1  -8   49.04    1.13
  -3  -1  -8   47.78    1.22
   3  -1   8   48.56    1.23
  -3  -1  -8   48.39    1.13
   3  -1  -8   46.26    1.22
  -3  -1   8   48.84    1.21
  -3  -1   8   48.44    1.21
  -3   1  -8   47.97    1.12
   3   1   8   48.41    1.20
  -3   1  -8   46.65    1.12
  -3   1  -8   51.41    1.23
  -3   1  -8   48.75    1.11
  -4  -1  -8    5.02    0.35
  -4  -1  -8    5.02    0.43
   4  -1   8    4.55    0.41
  -4  -1  -8    4.72    0.42
  -4   1   8    5.53    0.45
   4   1   8    5.27    0.40
  -4  -1   8    5.71    0.48
  -4   1  -8    4.01    0.39
  -4   1  -8    5.22    0.43
  -4   1  -8    4.81    0.40
  -4  -1   8    4.37    0.41
   4  -1  -8    4.13    0.40
  -5  -1  -8   18.02    0.72
  -5  -1  -8   18.62    0.82
   5  -1   8   18.51    0.80
  -5   1   8   19.35    0.79
  -5  -1  -8   18.40    0.67
  -5   1  -8   18.91    0.71
  -5  -1   8   18.25    0.81
  -5   1  -8   18.24    0.74
  -6  -1  -8    6.11    0.48
  -6  -1  -8    7.07    0.61
  -6   1   8    7.47    0.58
  -6  -1  -8    6.66    0.57
  -6   1  -8    6.09    0.54
  -6  -1   8    6.54    0.54
  -6   1  -8    7.24    0.55
  -6  -1   8    6.70    0.61
  -7  -1  -8    2.44    0.49
  -7  -1  -8    3.40    0.44
  -7   1   8    2.89    0.48
  -7   1  -8    3.42    0.48
  -7  -1   8    3.87    0.50
  -7  -1   8    3.74    0.58
  -8  -1  -8    3.18    0.48
  -8   1   8    3.75    0.55
  -8  -1  -8    4.05    0.58
  -8   1  -8    4.92    0.57
  -8  -1   8    3.14    0.53
   0   2  -8  141.97    2.44
   0  -2   8  141.24    2.81
   0  -2   8  139.57    2.81
   0  -2   8  142.50    2.81
   0  -2  -8  145.44    2.86
   0   2  -8  141.94    2.43
   0  -2   8  140.60    2.43
   0  -2  -8  141.83    2.85
   0  -2  -8  143.15    2.85
  -1   2   8   27.96    0.77
   1  -2   8   28.68    0.67
  -1  -2  -8   28.30    0.76
   1  -2   8   28.01    0.78
   1  -2   8   28.06    0.77
  -1  -2  -8   28.82    0.79
   1  -2   8   28.53    0.63
  -1  -2  -8   28.59    0.80
   1   2  -8   28.24    0.54
  -1   2  -8   27.43    0.62
  -1  -2   8   27.98    0.75
  -1  -2   8   27.54    0.75
   1  -2  -8   28.98    0.80
  -1   2  -8   29.48    0.76
   1   2   8   28.58    0.64
   2  -2   8   32.67    0.89
  -2  -2  -8   31.06    0.83
  -2  -2  -8   32.24    0.88
   2  -2   8   32.04    0.88
  -2  -2  -8   32.31    0.88
  -2  -2  -8   31.25    0.83
  -2   2   8   29.89    0.87
  -2  -2   8   31.70    0.84
   2  -2  -8   30.31    0.89
  -2  -2   8   30.61    0.83
  -2   2  -8   31.45    0.78
  -2   2  -8   32.46    0.83
  -3   2   8   16.75    0.69
  -3  -2  -8   18.11    0.64
   3  -2   8   17.61    0.68
  -3  -2  -8   17.81    0.69
   3  -2   8   18.00    0.70
  -3  -2  -8   17.98    0.69
  -3  -2  -8   17.35    0.62
   3   2  -8   16.73    0.46
  -3  -2  -8   17.55    0.51
  -3  -2   8   18.03    0.65
  -3   2  -8   17.10    0.59
  -3   2  -8   17.64    0.66
  -3   2  -8   17.67    0.67
  -3  -2   8   16.86    0.66
  -4  -2  -8    5.26    0.37
  -4  -2  -8    5.70    0.44
   4  -2   8    5.58    0.47
  -4   2   8    5.93    0.47
  -4  -2  -8    5.16    0.46
  -4  -2  -8    5.09    0.44
  -4   2  -8    6.11    0.46
  -4  -2   8    5.77    0.45
  -4  -2   8    5.93    0.44
  -4   2  -8    4.45    0.42
  -5  -2  -8   28.87    0.79
  -5  -2  -8   28.76    0.93
  -5  -2  -8   28.75    0.95
  -5   2   8   28.98    0.96
   5  -2   8   29.01    1.04
  -5  -2  -8   28.53    1.01
  -5  -2   8   28.60    1.00
  -5   2  -8   28.44    0.94
  -5   2  -8   28.23    0.94
  -6  -2  -8    9.12    0.73
  -6  -2  -8    8.18    0.54
  -6  -2  -8    7.61    0.60
  -6   2   8    8.33    0.63
  -6   2  -8    8.20    0.63
  -6  -2   8    8.67    0.70
  -7  -2  -8    1.24    0.45
  -7  -2  -8    0.24    0.44
  -7   2   8    0.24    0.40
  -7   2  -8    0.11    0.38
  -7  -2   8    0.24    0.44
  -7  -2   8    0.10    0.37
  -8   2   8    3.73    0.58
  -8  -2  -8    5.72    0.64
  -8  -2   8    3.47    0.52
  -8   2  -8    4.24    0.57
   0  -3  -8  209.35    4.07
   0  -3  -8  204.98    3.70
   0  -3   8  203.02    4.00
   0  -3   8  215.32    4.01
   0  -3  -8  205.22    4.06
   0  -3  -8  204.83    4.06
   0  -3   8  207.00    4.00
   0  -3   8  207.51    3.48
  -1  -3  -8   95.76    2.02
   1  -3   8   94.05    2.00
  -1  -3  -8   96.20    1.88
   1  -3   8   96.15    1.69
  -1  -3  -8   95.10    2.01
   1  -3   8   95.81    1.75
   1  -3   8   96.11    2.00
   1  -3  -8   94.28    2.04
  -1   3  -8   96.57    1.87
   1  -3  -8   96.81    2.04
   1   3   8   95.45    1.69
  -1  -3   8   94.31    1.95
  -1  -3   8   94.06    1.94
  -2  -3  -8    1.53    0.28
  -2  -3  -8    1.00    0.30
  -2  -3  -8    1.29    0.24
   2  -3   8    1.52    0.26
   2  -3   8    1.21    0.25
   2   3  -8    1.20    0.14
   2   3   8    1.36    0.15
  -2   3  -8    1.20    0.27
   2  -3  -8    1.76    0.28
  -2  -3   8    1.48    0.23
  -2  -3   8    1.47    0.24
   2  -3  -8    1.24    0.27
  -3  -3  -8    4.62    0.41
  -3   3   8    4.77    0.41
  -3  -3  -8    4.06    0.37
  -3  -3  -8    4.95    0.43
   3  -3   8    5.00    0.42
   3  -3   8    5.22    0.42
  -3  -3  -8    4.69    0.39
   3  -3  -8    5.39    0.43
  -3   3  -8    4.55    0.41
   3  -3  -8    5.98    0.51
  -3  -3   8    5.17    0.42
  -3  -3   8    4.40    0.36
   3   3   8    4.66    0.29
  -4  -3  -8   42.71    0.88
  -4  -3  -8   42.00    1.15
  -4  -3  -8   41.24    1.19
   4  -3   8   43.41    1.26
  -4  -3  -8   42.68    1.12
  -4  -3   8   44.06    1.17
  -4   3  -8   42.14    1.16
   4  -3  -8   42.72    1.25
  -4  -3   8   42.37    1.16
  -5  -3  -8    4.96    0.50
   5  -3   8    4.57    0.51
  -5  -3  -8    3.95    0.47
  -5  -3  -8    4.88    0.37
  -5   3   8    3.63    0.47
  -5  -3  -8    4.80    0.48
   5  -3  -8    4.37    0.49
  -5   3  -8    4.43    0.48
  -5  -3   8    4.00    0.46
  -6   3   8    7.05    0.61
  -6  -3  -8    8.32    0.62
  -6  -3  -8    6.15    0.59
  -6  -3   8    6.72    0.60
  -6   3  -8    7.85    0.62
  -7  -3  -8    2.51    0.50
  -7   3   8    2.04    0.49
  -7  -3  -8    3.22    0.55
  -7   3  -8    2.68    0.49
  -7  -3   8    2.29    0.52
  -7  -3   8    2.45    0.44
  -8  -3  -8    0.28    0.45
  -8   3   8    0.00    0.44
  -8   3  -8    0.21    0.42
  -8  -3   8    0.67    0.52
   0  -4  -8   89.31    1.92
   0   4   8   88.18    1.63
   0  -4   8   90.64    1.84
   0  -4  -8   89.97    1.92
   0  -4   8   87.57    1.55
   0  -4  -8   86.89    1.80
   0  -4  -8   87.21    1.91
   1  -4   8   36.16    0.93
  -1   4   8   36.66    0.88
  -1  -4  -8   36.13    0.95
  -1  -4  -8   35.17    0.95
   1  -4   8   36.76    0.70
   1  -4   8   35.22    0.80
  -1  -4  -8   35.98    0.94
   1  -4   8   37.17    0.94
  -1  -4   8   35.26    0.86
  -1   4  -8   36.24    0.94
   1   4   8   35.72    0.71
   1  -4  -8   36.66    1.00
   1  -4  -8   36.05    0.98
   2  -4   8   84.41    1.85
  -2  -4  -8   82.74    1.78
  -2   4   8   81.33    1.69
  -2  -4  -8   85.36    1.84
  -2  -4  -8   81.86    1.73
   2  -4   8   81.12    1.83
  -2  -4  -8   82.10    1.83
   2  -4  -8   82.76    1.88
  -2  -4   8   83.72    1.75
   2  -4  -8   82.86    1.89
  -2   4  -8   80.08    1.73
   3  -4   8    8.55    0.55
  -3   4   8    8.21    0.57
  -3  -4  -8    8.90    0.54
  -3  -4  -8    7.93    0.54
  -3  -4  -8    8.33    0.54
  -3  -4  -8    8.00    0.52
  -3  -4   8    8.12    0.47
   3  -4  -8    8.07    0.59
  -3  -4   8    8.62    0.48
  -3   4  -8    8.25    0.56
   4  -4   8   40.84    1.26
  -4  -4  -8   41.32    1.19
  -4  -4  -8   41.36    1.18
  -4  -4  -8   41.64    1.14
  -4   4   8   43.14    1.17
  -4   4  -8   41.13    1.18
  -4  -4   8   40.26    1.13
  -4  -4   8   41.61    1.14
   4  -4  -8   41.70    1.27
  -5  -4  -8   11.57    0.70
   5  -4   8   10.61    0.76
  -5  -4  -8   11.86    0.71
  -5   4   8   11.62    0.72
  -5  -4  -8   11.87    0.66
  -5  -4   8   11.74    0.69
   5  -4  -8   12.85    0.79
  -5   4  -8   11.44    0.70
  -6  -4  -8    6.40    0.60
   6  -4   8    7.29    0.66
  -6   4   8    6.44    0.61
  -6  -4  -8    6.85    0.60
  -6  -4  -8    6.30    0.61
  -6  -4   8    6.70    0.60
  -6   4  -8    6.05    0.59
  -7   4   8    4.27    0.60
  -7  -4  -8    3.95    0.58
  -7  -4  -8    4.39    0.56
  -7   4  -8    4.98    0.59
  -7  -4   8    4.79    0.60
  -8   4   8    2.44    0.55
  -8  -4  -8    2.91    0.55
  -8  -4  -8    2.66    0.59
  -8  -4   8    3.23    0.63
  -8   4  -8    2.01    0.53
   0  -5   8   77.19    1.63
   0  -5  -8   77.64    1.72
   0  -5  -8   74.73    1.66
   0  -5  -8   77.74    1.74
   0   5   8   76.05    1.45
   0  -5   8   75.73    1.61
  -1  -5  -8   26.48    0.81
   1  -5   8   27.23    0.79
  -1  -5  -8   27.22    0.80
  -1   5   8   26.61    0.74
   1  -5   8   25.93    0.77
  -1  -5  -8   25.05    0.82
  -1  -5   8   26.25    0.69
   1  -5  -8   25.46    0.83
  -1  -5   8   26.75    0.68
   1  -5  -8   26.27    0.85
  -1   5  -8   25.76    0.81
   2  -5   8    9.61    0.58
  -2   5   8    9.22    0.56
  -2  -5  -8    9.37    0.54
  -2  -5  -8    8.69    0.54
   2  -5   8   10.02    0.54
  -2  -5  -8    9.84    0.54
  -2  -5  -8   10.85    0.59
  -2   5  -8   10.99    0.59
  -2  -5   8   10.34    0.41
   2  -5  -8    9.80    0.61
  -2  -5   8   10.37    0.44
   3  -5   8    5.18    0.47
  -3  -5  -8    3.87    0.38
  -3   5   8    4.29    0.43
  -3  -5  -8    4.25    0.46
  -3  -5  -8    4.94    0.47
  -3  -5  -8    4.89    0.41
  -3  -5   8    4.80    0.39
  -3   5  -8    4.64    0.46
  -3  -5   8    4.95    0.41
   3  -5  -8    4.49    0.47
  -4  -5  -8   13.32    0.70
  -4  -5  -8   14.43    0.71
  -4  -5  -8   13.86    0.71
   4  -5   8   13.49    0.77
  -4   5   8   12.24    0.74
  -4  -5   8   13.02    0.63
   4  -5  -8   13.43    0.76
  -4  -5   8   12.49    0.63
  -4   5  -8   12.32    0.69
   5  -5   8   -0.43    0.35
  -5  -5  -8    0.55    0.39
  -5  -5  -8    0.71    0.36
  -5   5   8    0.14    0.38
  -5  -5  -8    0.62    0.38
  -5  -5   8    0.23    0.34
  -5   5  -8    0.08    0.36
   5  -5  -8    0.39    0.38
  -6   5   8   20.42    0.96
   6  -5   8   18.96    1.02
  -6  -5  -8   18.88    0.91
  -6  -5  -8   18.55    0.85
  -6  -5  -8   18.49    0.92
  -6  -5   8   20.75    0.94
  -6   5  -8   18.64    0.93
  -7   5   8    1.66    0.51
  -7  -5  -8    1.62    0.50
  -7  -5  -8    2.55    0.51
  -7  -5   8    2.42    0.53
  -7   5  -8    1.16    0.48
   0  -6   8   13.71    0.49
   0  -6  -8   14.79    0.64
   0  -6   8   14.43    0.53
   0  -6  -8   13.35    0.64
   0  -6  -8   13.99    0.66
   1  -6   8   25.44    0.79
  -1  -6  -8   24.61    0.85
  -1   6   8   24.83    0.73
   1  -6   8   25.24    0.76
  -1  -6  -8   25.75    0.86
  -1  -6  -8   23.92    0.80
  -1  -6  -8   25.41    0.81
   1  -6  -8   24.79    0.87
   1  -6  -8   25.34    0.86
  -1  -6   8   23.61    0.67
  -1   6  -8   25.41    0.83
  -1  -6   8   24.89    0.68
  -2  -6  -8   18.08    0.71
  -2  -6  -8   17.25    0.70
  -2   6   8   17.42    0.71
  -2  -6  -8   15.94    0.70
  -2  -6  -8   17.64    0.76
   2  -6   8   17.20    0.70
   2  -6   8   18.79    0.76
  -2  -6   8   17.77    0.56
   2  -6  -8   17.33    0.77
  -2  -6   8   17.17    0.55
  -2   6  -8   16.16    0.72
  -3   6   8    0.75    0.34
  -3  -6  -8    0.75    0.37
  -3  -6  -8    0.51    0.29
   3  -6   8    0.45    0.34
  -3  -6  -8    0.74    0.38
  -3  -6   8    0.61    0.24
   3  -6  -8    0.56    0.34
  -3   6  -8    0.57    0.34
  -3  -6   8    0.41    0.23
  -4  -6  -8    9.15    0.64
  -4   6   8    8.36    0.61
  -4  -6  -8    8.35    0.63
   4  -6   8    9.44    0.72
  -4  -6  -8    8.14    0.62
  -4   6  -8    8.92    0.66
  -4  -6   8    8.42    0.53
   4  -6  -8    9.00    0.73
  -4  -6   8    8.41    0.54
  -5  -6  -8   13.73    0.79
  -5   6   8   14.20    0.83
  -5  -6  -8   12.12    0.76
   5  -6   8   16.10    0.92
  -5  -6  -8   14.44    0.76
  -5   6  -8   14.09    0.82
  -5  -6   8   14.09    0.72
   5  -6  -8   14.34    0.89
  -6  -6  -8   10.48    0.76
  -6  -6  -8    8.94    0.73
   6  -6   8   11.22    0.87
  -6   6   8   10.27    0.76
  -6   6  -8    9.64    0.76
  -6  -6   8   11.09    0.74
   0  -7   8    0.08    0.20
   0  -7  -8    0.70    0.37
   0  -7   8    0.32    0.23
   0  -7  -8    0.41    0.28
  -1  -7  -8    1.02    0.36
   1  -7   8    0.43    0.25
   1  -7   8    1.01    0.29
  -1  -7  -8    0.78    0.28
  -1  -7  -8    1.43    0.31
  -1  -7  -8    0.90    0.29
  -1  -7  -8    1.68    0.39
  -1   7  -8    0.72    0.31
   1  -7  -8    1.21    0.32
   1  -7  -8    1.56    0.39
  -1  -7   8    1.34    0.22
  -1  -7   8    0.88    0.22
   2  -7   8    3.50    0.41
  -2  -7  -8    3.76    0.48
  -2  -7  -8    4.35    0.49
  -2  -7  -8    3.53    0.38
  -2  -7   8    3.39    0.28
  -2   7  -8    3.76    0.45
  -2  -7   8    3.20    0.28
   2  -7  -8    3.83    0.46
  -3   7   8    8.30    0.64
  -3  -7  -8    9.45    0.59
  -3  -7  -8    8.78    0.63
  -3  -7  -8    8.66    0.66
   3  -7   8    9.23    0.71
   3  -7  -8    8.31    0.69
  -3  -7   8    8.57    0.44
  -3  -7   8    8.37    0.45
  -3   7  -8    8.95    0.64
  -4  -7  -8    3.88    0.45
  -4  -7  -8    3.43    0.52
  -4   7   8    4.25    0.52
   4  -7   8    3.86    0.52
  -4  -7   8    4.02    0.39
  -4   7  -8    4.57    0.55
   4  -7  -8    4.52    0.58
  -5   7   8   -0.25    0.39
  -5  -7  -8    0.21    0.45
  -5  -7  -8    0.27    0.36
   5  -7   8    0.37    0.43
   5  -7  -8    0.81    0.45
  -5   7  -8    0.74    0.42
  -5  -7   8    0.03    0.33
   0  -8   8    4.84    0.41
   0  -8  -8    4.73    0.45
   0  -8   8    5.06    0.37
   0  -8  -8    5.06    0.56
  -1  -8  -8    0.40    0.39
  -1  -8  -8    0.82    0.29
  -1  -8  -8    1.21    0.41
   1  -8   8    0.51    0.26
   1  -8  -8    0.16    0.32
   1  -8  -8    0.51    0.37
   2  -8   8    2.94    0.42
  -2  -8  -8    2.81    0.37
   2  -8  -8    3.02    0.46
  -2   8  -8    2.74    0.43
   2  -8  -8    3.88    0.52
  -3  -8  -8    2.76    0.39
   3  -8   8    2.79    0.46
  -3   8  -8    3.19    0.48
   3  -8  -8    3.43    0.52
  -3  -8   8    3.36    0.30
  -3  -8   8    3.40    0.31
   4  -8   8    1.56    0.44
  -4  -8  -8    1.01    0.36
   4  -8  -8    0.78    0.46
  -4  -8   8    1.23    0.30
  -4   8  -8    1.79    0.46
   0  -9   8    5.13    0.42
   0  -9  -8    4.72    0.48
   0  -9   8    4.61    0.38
   1  -9   8    0.28    0.28
  -1  -9  -8    0.04    0.29
   1  -9  -8    0.16    0.33
   0   0  -9   -0.19    0.19
   0   0   9   -0.11    0.18
   0   0   9    0.05    0.21
   0   0  -9   -0.16    0.14
   1   0   9  197.70    3.77
  -1   0   9  189.36    3.76
  -1   0  -9  189.46    3.34
  -1   0  -9  189.45    3.76
  -1   0  -9  188.01    3.38
   1   0  -9  190.62    3.76
   2   0  -9    3.21    0.30
  -2   0   9    2.71    0.30
   2   0   9    3.06    0.31
  -2   0  -9    2.64    0.29
  -2   0  -9    3.32    0.30
  -2   0  -9    3.28    0.31
  -2   0  -9    3.41    0.28
  -3   0  -9   16.70    0.59
  -3   0  -9   16.62    0.62
  -3   0  -9   17.13    0.60
   3   0  -9   17.17    0.66
  -3   0  -9   18.92    0.71
   3   0   9   17.98    0.71
  -4   0  -9   40.46    1.05
  -4   0   9   38.88    1.13
   4   0   9   37.21    1.13
   4   0  -9   38.89    1.11
  -4   0  -9   37.66    0.99
  -4   0  -9   40.24    1.12
  -5   0  -9    2.99    0.37
  -5   0  -9    3.32    0.40
  -5   0   9    3.44    0.45
  -6   0  -9   10.86    0.63
  -6   0   9   10.31    0.68
  -6   0  -9    9.86    0.64
  -6   0   9   10.85    0.76
  -7   0  -9    7.65    0.59
  -7   0   9    7.50    0.63
  -7   0  -9    7.77    0.66
  -8   0   9    0.10    0.42
  -8   0  -9   -0.78    0.36
   0   1  -9    9.09    0.35
   0   1   9    9.32    0.48
   0  -1  -9    9.30    0.47
   0  -1  -9    9.64    0.40
   0   1  -9    9.21    0.45
   0  -1   9    8.69    0.47
   0  -1   9    9.23    0.36
  -1  -1  -9   77.66    1.51
  -1  -1  -9   75.61    1.53
  -1   1   9   75.19    1.67
   1   1  -9   75.70    1.39
  -1  -1  -9   75.52    1.67
   1  -1   9   74.16    1.65
   1  -1   9   74.88    1.45
   1  -1   9   76.80    1.66
  -1   1   9   76.51    1.67
  -1  -1  -9   73.99    1.66
  -1   1  -9   76.80    1.64
  -1   1  -9   76.87    1.51
   1  -1  -9   79.76    1.68
  -1   1  -9   73.76    1.45
   1   1   9   76.34    1.65
  -1  -1   9   77.00    1.65
  -2  -1  -9   17.37    0.57
  -2  -1  -9   18.35    0.53
  -2   1   9   18.24    0.66
   2  -1   9   17.08    0.62
  -2  -1   9   18.78    0.63
  -2   1  -9   17.85    0.55
  -2   1  -9   17.94    0.63
   2  -1  -9   16.72    0.63
  -2  -1   9   17.66    0.62
   2   1   9   17.33    0.62
  -2   1  -9   18.03    0.59
  -2   1  -9   17.22    0.57
  -3  -1  -9    4.14    0.36
  -3  -1  -9    4.16    0.30
   3  -1   9    4.26    0.38
  -3  -1  -9    3.60    0.36
  -3   1   9    3.87    0.37
  -3  -1  -9    4.18    0.36
  -3  -1   9    3.32    0.34
  -3  -1   9    3.89    0.36
  -3   1  -9    3.82    0.34
  -3   1  -9    4.00    0.35
  -3   1  -9    3.97    0.36
  -3   1  -9    3.83    0.34
   3   1   9    4.02    0.35
   3  -1  -9    4.18    0.38
  -4  -1  -9   28.78    0.89
  -4  -1  -9   29.69    0.97
  -4   1   9   29.73    0.98
   4  -1   9   30.47    0.98
  -4  -1  -9   28.77    0.80
   4   1   9   30.36    0.93
  -4   1  -9   28.59    0.95
  -4  -1   9   30.06    0.96
  -4   1  -9   29.85    0.89
   4  -1  -9   29.28    0.95
  -4   1  -9   28.52    0.86
  -5  -1  -9   10.48    0.57
  -5  -1  -9   12.59    0.72
  -5  -1  -9   11.30    0.60
  -5  -1  -9   11.77    0.57
  -5  -1   9   10.75    0.69
  -5   1  -9   11.27    0.63
  -5   1  -9   11.30    0.63
  -6  -1  -9   34.80    0.99
  -6   1   9   32.02    1.09
  -6  -1  -9   36.83    1.22
  -6  -1  -9   33.74    1.10
  -6   1  -9   33.68    1.09
  -6  -1   9   34.86    1.20
  -6   1  -9   33.96    1.07
  -7  -1  -9    6.39    0.52
  -7   1   9    7.06    0.64
  -7  -1  -9    7.15    0.64
  -7   1  -9    6.37    0.58
  -7  -1   9    6.30    0.59
  -7   1  -9    7.41    0.62
  -8  -1  -9    7.16    0.60
  -8   1   9    7.68    0.69
  -8  -1  -9    8.19    0.73
  -8  -1   9    8.48    0.69
  -8   1  -9    8.40    0.69
   0  -2   9   19.95    0.64
   0   2  -9   20.14    0.46
   0  -2  -9   19.54    0.67
   0  -2  -9   20.04    0.67
   0   2  -9   20.91    0.49
   0  -2  -9   20.55    0.68
   0  -2   9   20.07    0.63
   0  -2   9   21.32    0.50
   1  -2   9   14.62    0.57
   1  -2   9   14.49    0.46
   1  -2   9   13.69    0.54
  -1  -2  -9   14.79    0.58
  -1   2   9   13.84    0.54
   1   2  -9   13.89    0.34
  -1  -2  -9   13.69    0.57
  -1  -2  -9   13.87    0.51
  -1   2  -9   13.86    0.41
   1  -2  -9   13.02    0.57
   1  -2  -9   11.39    0.52
  -1   2  -9   14.65    0.55
  -1  -2   9   13.90    0.53
  -1  -2   9   13.25    0.53
  -2  -2  -9   12.97    0.56
  -2  -2  -9   12.55    0.53
  -2  -2  -9   12.10    0.54
  -2   2   9   12.68    0.57
   2   2  -9   12.83    0.33
   2  -2   9   13.32    0.58
   2  -2   9   12.02    0.56
  -2  -2  -9   12.74    0.57
  -2   2  -9   12.65    0.48
  -2   2  -9   11.78    0.54
  -2  -2   9   12.51    0.53
  -2  -2   9   12.68    0.52
  -3  -2  -9   74.59    1.62
   3   2  -9   76.19    1.41
  -3  -2  -9   77.08    1.78
  -3  -2  -9   78.40    1.47
   3  -2   9   78.78    1.80
  -3  -2  -9   76.43    1.79
  -3   2   9   77.83    1.78
  -3   2  -9   76.91    1.60
  -3  -2   9   78.69    1.75
  -3   2  -9   76.59    1.64
  -3  -2   9   78.00    1.74
  -4  -2  -9   52.35    1.31
  -4  -2  -9   52.12    1.39
  -4  -2  -9   52.40    1.29
  -4   2   9   52.43    1.39
   4  -2   9   53.92    1.43
  -4  -2  -9   52.18    1.12
  -4  -2   9   51.20    1.35
  -4   2  -9   53.72    1.30
  -4   2  -9   51.03    1.27
  -4  -2   9   50.90    1.35
  -5  -2  -9   15.98    0.73
   5  -2   9   16.03    0.83
  -5  -2  -9   15.84    0.72
  -5   2   9   16.99    0.76
  -5  -2  -9   17.28    0.61
  -5  -2  -9   15.56    0.78
  -5   2  -9   15.82    0.70
  -5  -2   9   17.22    0.82
  -5   2  -9   16.30    0.73
  -6  -2  -9   -0.04    0.37
  -6  -2  -9   -0.20    0.35
  -6   2   9    0.61    0.38
  -6  -2  -9    0.48    0.29
  -6  -2   9   -0.13    0.38
  -6   2  -9   -0.01    0.34
  -7  -2  -9    1.98    0.49
  -7   2   9    1.54    0.45
  -7  -2   9    2.09    0.44
  -7  -2   9    2.03    0.51
  -7   2  -9    2.08    0.45
  -8  -2  -9   16.03    0.91
  -8   2   9   15.62    0.92
  -8  -2   9   14.93    0.86
  -8   2  -9   15.17    0.89
   0  -3   9    6.97    0.41
   0  -3  -9    7.09    0.45
   0  -3  -9    6.76    0.45
   0  -3  -9    6.69    0.46
   0  -3   9    7.41    0.28
   0  -3  -9    7.83    0.47
   0  -3   9    7.92    0.43
  -1  -3  -9   35.95    0.96
   1  -3   9   35.75    0.95
  -1  -3  -9   36.07    0.97
   1  -3   9   36.29    0.80
   1  -3   9   36.23    0.95
  -1  -3  -9   35.25    0.93
  -1   3  -9   36.30    0.92
  -1  -3   9   36.04    0.90
  -1  -3   9   36.94    0.92
   1  -3  -9   36.57    0.99
   1  -3  -9   34.96    0.98
  -2  -3  -9    2.15    0.29
   2  -3   9    1.91    0.29
   2  -3   9    1.96    0.28
  -2  -3  -9    1.89    0.31
  -2  -3  -9    2.16    0.32
  -2  -3  -9    2.06    0.28
   2   3  -9    2.31    0.16
   2  -3  -9    1.88    0.30
   2  -3  -9    2.01    0.29
  -2   3  -9    2.44    0.31
  -2  -3   9    2.01    0.27
   2   3   9    2.36    0.18
  -2  -3   9    2.37    0.26
  -2   3  -9    2.37    0.28
  -3  -3  -9   48.30    1.27
  -3  -3  -9   49.60    1.29
   3  -3   9   49.61    1.29
  -3  -3  -9   49.04    1.21
  -3  -3  -9   47.63    1.19
   3  -3   9   48.18    1.28
  -3  -3   9   48.77    1.21
   3  -3  -9   47.40    1.31
  -3   3  -9   47.06    1.20
  -3  -3   9   47.97    1.21
  -3   3  -9   48.58    1.15
  -4  -3  -9   34.15    0.76
  -4   3   9   31.75    1.01
  -4  -3  -9   33.99    1.06
   4  -3   9   35.92    1.12
  -4  -3  -9   32.00    0.99
  -4  -3  -9   33.14    1.00
  -4  -3   9   33.35    1.02
   4  -3  -9   33.53    1.11
  -4   3  -9   33.69    1.01
  -4  -3   9   33.22    1.02
  -5  -3  -9   13.06    0.69
  -5  -3  -9   13.73    0.76
  -5  -3  -9   13.52    0.69
  -5   3   9   12.24    0.73
   5  -3   9   12.91    0.80
  -5   3  -9   12.98    0.70
   5  -3  -9   12.93    0.76
  -5  -3   9   12.46    0.73
  -6   3   9   16.66    0.85
  -6  -3  -9   16.86    0.91
  -6  -3  -9   17.47    0.81
  -6  -3  -9   16.87    0.80
  -6  -3   9   17.49    0.90
  -6   3  -9   17.34    0.85
  -7  -3  -9    3.24    0.55
  -7   3   9    3.76    0.54
  -7  -3  -9    2.23    0.49
  -7  -3   9    2.43    0.53
  -7  -3   9    3.20    0.47
  -7   3  -9    3.79    0.53
  -8   3   9    0.46    0.46
  -8  -3  -9    0.04    0.45
  -8   3  -9    0.31    0.44
  -8  -3   9    1.19    0.54
   0  -4  -9    6.08    0.42
   0  -4  -9    5.48    0.46
   0  -4   9    6.11    0.26
   0  -4   9    6.77    0.39
   0  -4  -9    7.24    0.46
   0  -4   9    5.58    0.41
  -1  -4  -9   32.34    0.91
  -1  -4  -9   32.72    0.91
   1  -4   9   32.06    0.89
  -1  -4  -9   32.01    0.91
   1  -4   9   32.62    0.76
   1  -4   9   32.03    0.88
  -1  -4   9   32.57    0.84
   1   4   9   32.53    0.68
   1  -4  -9   31.45    0.95
   1  -4  -9   31.65    0.94
  -1   4  -9   31.93    0.89
   2  -4   9   14.49    0.64
  -2   4   9   14.71    0.64
  -2  -4  -9   15.52    0.67
  -2  -4  -9   14.94    0.64
   2  -4   9   15.00    0.63
  -2  -4  -9   15.00    0.64
  -2  -4  -9   14.82    0.64
  -2  -4   9   15.17    0.55
   2  -4  -9   15.74    0.68
  -2   4  -9   14.18    0.64
   2  -4  -9   15.02    0.67
  -2  -4   9   15.12    0.56
  -3   4   9    3.50    0.41
   3  -4   9    2.12    0.36
  -3  -4  -9    2.68    0.34
  -3  -4  -9    1.95    0.38
  -3  -4  -9    2.79    0.39
  -3  -4  -9    2.36    0.33
  -3   4  -9    3.02    0.39
   3  -4  -9    3.01    0.40
  -3  -4   9    2.79    0.31
  -3  -4   9    2.74    0.33
  -4  -4  -9   22.95    0.84
  -4  -4  -9   23.24    0.88
  -4  -4  -9   23.65    0.89
  -4   4   9   22.27    0.88
   4  -4   9   24.26    0.96
   4  -4  -9   23.20    0.93
  -4  -4   9   24.34    0.84
  -4   4  -9   22.63    0.87
  -4  -4   9   22.25    0.82
  -5  -4  -9   13.65    0.77
  -5  -4  -9   13.13    0.70
  -5   4   9   13.85    0.77
   5  -4   9   12.96    0.81
  -5  -4  -9   12.79    0.73
   5  -4  -9   12.15    0.80
  -5  -4   9   14.27    0.74
  -5   4  -9   12.44    0.74
  -6  -4  -9    0.17    0.42
   6  -4   9    0.73    0.42
  -6  -4  -9    1.04    0.42
  -6  -4  -9    0.54    0.39
  -6   4   9    0.35    0.40
  -6   4  -9   -0.30    0.37
  -6  -4   9   -0.18    0.38
  -7  -4  -9    3.51    0.58
  -7  -4  -9    3.32    0.55
  -7   4   9    4.02    0.58
  -7   4  -9    4.27    0.58
  -7  -4   9    4.37    0.61
   0  -5   9    2.88    0.29
   0  -5  -9    2.62    0.32
   0  -5  -9    3.11    0.35
   0  -5   9    3.19    0.27
   0  -5  -9    3.62    0.40
   0   5   9    2.68    0.25
   1  -5   9   22.88    0.74
   1  -5   9   23.41    0.72
  -1  -5  -9   21.75    0.78
  -1   5   9   22.87    0.69
  -1  -5  -9   22.33    0.76
  -1  -5  -9   22.52    0.77
  -1   5  -9   21.40    0.75
   1  -5  -9   21.89    0.81
  -1  -5   9   21.87    0.64
  -1  -5   9   22.90    0.67
   1  -5  -9   22.07    0.79
  -2  -5  -9   52.88    1.33
  -2  -5  -9   51.21    1.29
  -2  -5  -9   52.36    1.32
  -2  -5  -9   52.79    1.33
   2  -5   9   53.84    1.35
   2  -5   9   49.90    1.32
  -2   5   9   52.31    1.24
  -2   5  -9   51.96    1.30
   2  -5  -9   51.38    1.39
  -2  -5   9   51.71    1.19
  -2  -5   9   51.97    1.21
  -3  -5  -9   40.41    1.14
  -3  -5  -9   40.83    1.15
  -3   5   9   40.69    1.13
   3  -5   9   38.71    1.17
  -3  -5  -9   39.28    1.12
  -3  -5   9   40.56    1.05
  -3  -5   9   40.68    1.05
  -3   5  -9   40.41    1.15
   3  -5  -9   40.37    1.24
  -4  -5  -9    1.94    0.39
  -4  -5  -9    2.16    0.44
  -4  -5  -9    2.06    0.42
  -4   5   9    2.38    0.42
   4  -5   9    3.01    0.46
  -4   5  -9    2.73    0.44
  -4  -5   9    3.17    0.37
  -4  -5   9    1.58    0.35
   4  -5  -9    2.04    0.42
  -5  -5  -9    4.09    0.49
   5  -5   9    4.17    0.53
  -5   5   9    3.87    0.52
  -5  -5  -9    3.91    0.52
  -5  -5  -9    3.78    0.51
  -5   5  -9    3.95    0.51
   5  -5  -9    3.97    0.54
  -5  -5   9    3.94    0.48
  -6  -5  -9    2.07    0.50
  -6  -5  -9    2.99    0.50
  -6  -5  -9    1.56    0.48
  -6   5   9    1.81    0.49
   6  -5   9    2.22    0.51
  -6  -5   9    2.88    0.50
  -6   5  -9    2.11    0.49
  -7   5   9   11.11    0.84
  -7  -5  -9    8.45    0.76
  -7  -5  -9   10.74    0.76
  -7   5  -9    9.19    0.77
  -7  -5   9   10.64    0.84
   0  -6  -9   13.28    0.65
   0  -6   9   12.32    0.50
   0  -6   9   12.16    0.53
   0  -6  -9   12.62    0.65
   0  -6  -9   12.98    0.64
   1  -6   9   15.41    0.64
  -1   6   9   14.63    0.60
  -1  -6  -9   15.37    0.71
  -1  -6  -9   16.06    0.67
   1  -6   9   16.18    0.62
  -1  -6  -9   15.45    0.68
  -1  -6  -9   14.49    0.69
   1  -6  -9   15.13    0.71
   1  -6  -9   14.52    0.69
  -1  -6   9   14.59    0.54
  -1   6  -9   14.58    0.67
  -1  -6   9   15.12    0.54
  -2   6   9    4.52    0.41
  -2  -6  -9    4.71    0.48
  -2  -6  -9    4.70    0.41
   2  -6   9    4.12    0.42
  -2  -6  -9    4.17    0.48
  -2  -6  -9    4.54    0.41
  -2  -6   9    4.56    0.36
  -2  -6   9    4.83    0.39
  -2   6  -9    4.38    0.45
   2  -6  -9    5.12    0.47
   3  -6   9    0.65    0.35
  -3  -6  -9    0.82    0.38
  -3  -6  -9    0.64    0.37
  -3  -6  -9    0.55    0.29
  -3   6   9    0.63    0.34
  -3  -6   9    0.38    0.24
  -3  -6   9    0.63    0.25
   3  -6  -9   -0.06    0.33
  -3   6  -9    0.24    0.33
  -4  -6  -9    2.41    0.42
  -4  -6  -9    2.56    0.47
  -4  -6  -9    2.63    0.46
   4  -6   9    2.81    0.48
  -4   6   9    2.54    0.44
  -4   6  -9    2.93    0.46
   4  -6  -9    2.52    0.47
  -4  -6   9    2.36    0.36
  -5   6   9    4.03    0.54
  -5  -6  -9    4.37    0.56
  -5  -6  -9    3.50    0.50
   5  -6   9    4.55    0.59
  -5  -6  -9    4.04    0.53
  -5   6  -9    5.11    0.58
  -5  -6   9    3.96    0.48
   5  -6  -9    3.91    0.57
  -6  -6  -9    3.08    0.51
  -6   6   9    1.94    0.52
   6  -6   9    4.43    0.62
  -6  -6  -9    2.27    0.53
  -6  -6   9    2.78    0.51
  -6   6  -9    2.65    0.53
   0  -7  -9    3.43    0.39
   0  -7  -9    4.01    0.49
   0  -7   9    3.53    0.31
  -1  -7  -9    1.73    0.33
   1  -7   9    1.47    0.29
   1  -7   9    2.23    0.33
  -1  -7  -9    1.07    0.40
  -1  -7  -9    1.57    0.41
  -1   7  -9    2.71    0.38
  -1  -7   9    2.15    0.26
  -1  -7   9    2.02    0.27
   1  -7  -9    1.77    0.37
   1  -7  -9    2.22    0.42
  -2  -7  -9    3.88    0.41
  -2  -7  -9    4.46    0.51
   2  -7   9    4.11    0.42
  -2  -7  -9    5.03    0.53
   2  -7  -9    5.05    0.50
  -2  -7   9    3.87    0.32
  -2   7  -9    4.78    0.49
  -2  -7   9    4.50    0.37
  -3  -7  -9    3.01    0.48
  -3   7   9    2.06    0.41
  -3  -7  -9    2.20    0.37
  -3  -7  -9    3.06    0.48
   3  -7   9    2.89    0.45
  -3  -7   9    2.50    0.31
  -3   7  -9    2.90    0.46
   3  -7  -9    3.30    0.49
  -3  -7   9    2.87    0.32
  -4   7   9    8.97    0.66
   4  -7   9    8.88    0.74
  -4  -7  -9    8.04    0.65
  -4  -7  -9    7.55    0.66
  -4  -7  -9    9.05    0.67
  -4   7  -9    8.82    0.67
   4  -7  -9    9.09    0.73
  -4  -7   9    8.54    0.54
  -5  -7  -9    7.91    0.70
  -5   7   9    7.81    0.67
   5  -7   9    8.60    0.73
  -5  -7  -9    8.15    0.70
  -5   7  -9   10.16    0.76
  -5  -7   9    8.80    0.64
   5  -7  -9    8.66    0.76
   0  -8   9    0.80    0.25
   0  -8  -9    1.33    0.35
   0  -8  -9    1.57    0.43
   0  -8   9    0.77    0.28
  -1  -8  -9    3.15    0.48
  -1  -8  -9    2.22    0.38
   1  -8   9    2.19    0.32
  -1  -8  -9    2.59    0.47
   1  -8  -9    2.81    0.49
   1  -8  -9    2.33    0.41
  -1  -8   9    2.19    0.27
  -1  -8   9    2.51    0.30
   2  -8   9    0.84    0.35
  -2  -8  -9    0.93    0.43
  -2  -8  -9   -0.07    0.30
   2  -8  -9    0.91    0.38
   2  -8  -9    1.02    0.42
  -2  -8   9    0.12    0.23
  -2  -8   9    0.42    0.23
  -2   8  -9    0.11    0.35
  -3  -8  -9    1.00    0.35
   3  -8   9    1.24    0.40
   3  -8  -9    2.16    0.45
  -3  -8   9    1.61    0.28
  -3  -8   9    0.98    0.28
  -3   8  -9    2.24    0.44
  -4  -8  -9    5.09    0.51
   4  -8   9    6.11    0.63
  -4  -8   9    6.23    0.49
  -4   8  -9    5.87    0.63
   4  -8  -9    6.54    0.68
   0  -9  -9    0.46    0.34
   0  -9   9    0.65    0.26
   0   0  10    2.87    0.29
   0   0 -10    2.76    0.28
   0   0  10    2.85    0.26
   0   0 -10    3.11    0.26
  -1   0 -10   44.25    0.98
   1   0  10   42.31    1.09
   1   0 -10   45.06    1.09
  -1   0  10   42.22    1.09
   1   0 -10   42.68    0.93
  -1   0 -10   44.07    0.96
  -1   0 -10   43.47    1.10
  -2   0  10    9.41    0.51
  -2   0 -10    9.78    0.45
  -2   0 -10    9.18    0.53
   2   0 -10    8.39    0.50
   2   0  10    9.04    0.48
  -2   0 -10    9.71    0.44
  -2   0 -10    9.21    0.45
   3   0 -10    6.80    0.48
   3   0  10    7.51    0.51
  -3   0 -10    6.80    0.45
  -3   0 -10    6.69    0.42
  -3   0 -10    7.43    0.52
  -3   0 -10    6.65    0.45
  -4   0 -10    2.16    0.32
  -4   0 -10    1.73    0.35
  -4   0 -10    2.60    0.32
  -4   0  10    1.79    0.36
  -4   0 -10    2.21    0.34
   4   0  10    1.89    0.34
  -5   0 -10   -0.25    0.28
  -5   0  10   -0.16    0.33
  -5   0 -10   -0.32    0.28
  -6   0  10   -0.01    0.37
  -6   0 -10    0.24    0.33
  -6   0 -10   -0.16    0.33
  -7   0 -10   -0.08    0.35
  -7   0 -10    0.32    0.37
  -7   0  10   -0.45    0.37
  -8   0  10    4.65    0.60
  -8   0 -10    4.56    0.56
  -8   0 -10    4.55    0.59
   0  -1 -10  214.04    4.22
   0  -1  10  217.24    3.67
   0   1  10  213.42    4.20
   0  -1 -10  219.01    3.76
   0   1 -10  210.57    4.16
   0  -1  10  208.06    4.19
  -1  -1 -10   76.90    1.74
  -1   1  10   78.59    1.74
  -1  -1 -10   80.59    1.58
   1  -1  10   74.89    1.73
   1   1 -10   78.65    1.45
  -1  -1 -10   77.39    1.59
  -1   1  10   78.33    1.75
   1  -1 -10   78.72    1.55
   1  -1 -10   82.36    1.76
  -1   1 -10   80.82    1.52
  -1  -1  10   76.89    1.72
  -1   1 -10   77.71    1.71
   1   1  10   78.03    1.72
  -1   1 -10   78.04    1.56
  -1  -1  10   81.02    1.73
  -2   1  10   36.81    1.02
  -2  -1 -10   36.73    0.86
  -2  -1 -10   38.20    0.93
  -2  -1 -10   38.70    0.95
   2   1  10   38.00    1.00
  -2  -1  10   37.28    0.99
  -2   1 -10   38.88    0.91
   2  -1 -10   37.60    1.04
  -2   1 -10   38.54    0.89
  -2   1 -10   36.73    0.99
  -2   1 -10   36.57    0.92
  -2  -1  10   37.92    1.00
  -3  -1 -10   27.21    0.88
  -3  -1 -10   25.97    0.81
  -3  -1 -10   26.22    0.71
   3  -1  10   27.19    0.86
  -3   1  10   27.33    0.87
  -3   1 -10   27.51    0.77
   3  -1 -10   25.75    0.88
  -3  -1  10   28.19    0.87
  -3   1 -10   26.59    0.79
  -3   1 -10   27.81    0.80
  -3  -1  10   25.78    0.84
  -3   1 -10   26.17    0.85
   3   1  10   25.83    0.85
   4  -1  10    8.57    0.61
  -4  -1 -10    8.67    0.48
  -4  -1 -10    8.28    0.52
  -4  -1 -10    9.05    0.52
  -4   1  10    8.29    0.59
  -4  -1 -10    9.33    0.62
  -4   1 -10    8.43    0.55
   4  -1 -10    9.14    0.62
  -4   1 -10    8.71    0.54
  -4   1 -10    9.05    0.60
  -4  -1  10    9.37    0.61
  -5  -1 -10    4.53    0.40
  -5  -1 -10    4.08    0.43
  -5  -1 -10    4.36    0.47
  -5  -1 -10    4.39    0.47
  -5   1 -10    4.29    0.44
  -5  -1  10    4.48    0.48
  -5   1 -10    4.22    0.47
  -6  -1 -10    8.01    0.67
  -6  -1 -10    6.07    0.59
  -6  -1 -10    7.48    0.52
  -6   1  10    7.66    0.61
  -6   1 -10    7.57    0.60
  -6   1 -10    6.48    0.55
  -6  -1  10    8.33    0.71
  -7  -1 -10    8.83    0.70
  -7  -1 -10   10.00    0.66
  -7   1  10    8.68    0.68
  -7   1 -10    9.53    0.70
  -7   1 -10    9.86    0.70
  -7  -1  10    9.17    0.68
  -8  -1 -10    7.17    0.70
  -8   1  10    7.08    0.69
  -8   1 -10    7.71    0.68
  -8  -1  10    6.90    0.66
   0  -2 -10   27.58    0.74
   0  -2 -10   26.99    0.81
   0   2  10   26.06    0.78
   0  -2  10   26.12    0.76
   0  -2 -10   27.05    0.81
   0  -2  10   27.55    0.61
   0   2 -10   27.47    0.59
   0  -2  10   26.44    0.78
   0   2 -10   26.39    0.60
  -1   2  10  423.03    8.06
   1  -2  10  424.88    8.07
   1   2 -10  421.19    7.00
  -1  -2 -10  422.11    8.07
  -1  -2 -10  427.39    8.10
   1  -2  10  425.16    8.07
   1  -2  10  423.95    7.11
  -1   2 -10  423.83    7.11
  -1   2 -10  426.40    7.19
  -1  -2  10  423.83    8.04
   1  -2 -10  425.90    8.10
  -1   2 -10  422.25    7.21
   1  -2 -10  419.00    8.09
  -1  -2  10  419.35    8.04
   2   2 -10   26.70    0.56
  -2   2  10   27.13    0.85
   2  -2  10   27.19    0.85
  -2  -2 -10   25.85    0.83
  -2  -2 -10   25.92    0.78
  -2  -2 -10   26.02    0.83
   2  -2  10   27.34    0.84
  -2  -2  10   27.17    0.79
  -2  -2  10   25.82    0.80
  -2   2 -10   26.39    0.72
  -2   2 -10   26.45    0.78
  -2   2 -10   27.22    0.68
  -3  -2 -10    6.48    0.51
   3   2 -10    7.63    0.32
   3  -2  10    6.49    0.53
  -3   2  10    7.03    0.54
  -3  -2 -10    7.18    0.39
  -3  -2 -10    6.35    0.49
  -3  -2 -10    6.79    0.54
  -3  -2  10    7.73    0.51
  -3  -2  10    6.63    0.50
  -3   2 -10    6.85    0.45
  -3   2 -10    7.22    0.49
  -4  -2 -10    1.50    0.33
   4  -2  10    1.21    0.34
  -4  -2 -10    1.13    0.24
  -4  -2 -10    0.97    0.31
  -4  -2 -10    1.02    0.31
   4  -2 -10   -0.04    0.22
  -4   2 -10    0.84    0.31
  -4   2 -10    1.09    0.33
  -4  -2  10    0.92    0.32
  -5  -2 -10   16.16    0.74
  -5  -2 -10   16.06    0.71
  -5  -2 -10   14.72    0.80
  -5   2  10   15.17    0.75
   5  -2  10   16.17    0.84
  -5  -2 -10   16.35    0.62
  -5   2 -10   16.72    0.76
  -5   2 -10   16.00    0.74
  -5  -2  10   15.09    0.77
  -6  -2 -10   20.65    0.89
  -6  -2 -10   19.61    0.73
  -6   2  10   19.40    0.87
  -6  -2 -10   19.38    0.96
  -6   2 -10   19.06    0.86
  -6  -2  10   21.82    0.96
  -6   2 -10   19.41    0.87
  -7  -2 -10    0.55    0.43
  -7   2  10    0.88    0.43
  -7   2 -10    1.17    0.43
  -7  -2  10    1.28    0.42
  -7  -2  10    1.38    0.50
  -8   2  10    0.85    0.47
  -8  -2 -10    0.94    0.49
  -8   2 -10    1.10    0.47
  -8  -2  10    1.28    0.46
   0  -3 -10    0.29    0.23
   0  -3 -10    0.23    0.22
   0  -3  10    0.30    0.15
   0  -3 -10    0.61    0.23
   0  -3  10    0.36    0.20
   0   3 -10    0.36    0.14
   0  -3  10    0.16    0.20
   1  -3  10    9.61    0.52
  -1  -3 -10   11.20    0.55
  -1  -3 -10   10.83    0.53
   1  -3  10   11.20    0.41
  -1  -3 -10   11.08    0.53
   1  -3  10   10.98    0.52
  -1   3 -10   10.89    0.53
  -1   3 -10    9.95    0.39
  -1  -3  10   11.41    0.51
   1  -3 -10    9.95    0.55
  -1  -3  10   10.56    0.51
   1  -3 -10   11.04    0.56
   2  -3  10   64.50    1.52
  -2  -3 -10   60.26    1.40
  -2  -3 -10   63.00    1.52
  -2  -3 -10   62.29    1.45
  -2  -3 -10   63.84    1.51
   2  -3  10   64.95    1.53
   2  -3 -10   62.77    1.53
  -2  -3  10   61.56    1.44
  -2   3 -10   62.45    1.42
  -2  -3  10   64.42    1.46
  -2   3 -10   65.07    1.32
   2  -3 -10   63.42    1.54
  -3  -3 -10    8.90    0.53
  -3  -3 -10    8.02    0.53
   3  -3  10    8.19    0.57
  -3  -3 -10    8.90    0.58
  -3  -3 -10    9.00    0.58
   3  -3 -10    9.19    0.58
  -3  -3  10    8.22    0.52
  -3   3 -10    7.87    0.53
  -3   3 -10    7.74    0.47
  -3  -3  10    8.48    0.53
  -4  -3 -10   32.82    1.01
   4  -3  10   35.50    1.14
  -4  -3 -10   32.27    1.03
  -4  -3 -10   33.12    1.07
   4  -3 -10   32.33    1.11
  -4   3 -10   33.48    0.98
  -4  -3  10   31.65    1.02
  -4   3 -10   32.81    1.02
  -5  -3 -10   16.91    0.81
  -5  -3 -10   17.67    0.79
  -5  -3 -10   19.06    0.86
   5  -3  10   18.30    0.90
  -5   3  10   17.55    0.83
   5  -3 -10   18.01    0.90
  -5  -3  10   17.98    0.83
  -5   3 -10   17.13    0.80
  -6   3  10   15.78    0.83
  -6  -3 -10   16.38    0.85
  -6  -3 -10   16.73    0.91
  -6  -3 -10   18.13    0.83
  -6  -3  10   17.82    0.91
  -6   3 -10   15.52    0.81
  -7  -3 -10    1.39    0.51
  -7   3  10    1.46    0.47
  -7  -3 -10    1.19    0.46
  -7  -3  10    0.89    0.47
  -7  -3  10    0.98    0.41
  -7   3 -10    0.94    0.44
  -8   3  10    4.51    0.63
  -8   3 -10    4.55    0.61
  -8  -3  10    6.48    0.73
   0  -4  10    3.89    0.32
   0  -4  10    3.93    0.23
   0  -4 -10    3.54    0.35
   0  -4  10    3.90    0.32
   0  -4 -10    3.42    0.38
   0  -4 -10    3.99    0.36
   1  -4  10   15.92    0.63
  -1  -4 -10   16.94    0.66
  -1  -4 -10   14.72    0.64
   1  -4  10   15.53    0.51
   1  -4  10   15.79    0.62
  -1  -4 -10   15.30    0.65
   1  -4 -10   15.26    0.67
  -1  -4  10   15.41    0.58
  -1  -4  10   15.72    0.59
   1  -4 -10   15.71    0.69
  -1   4 -10   16.00    0.65
  -2  -4 -10   34.60    0.97
   2  -4  10   34.26    1.01
   2  -4  10   36.17    1.02
  -2  -4 -10   33.96    1.01
  -2  -4 -10   33.41    1.01
  -2   4  10   35.73    0.97
  -2  -4 -10   34.90    1.03
  -2   4 -10   33.56    0.98
   2  -4 -10   33.80    1.05
  -2  -4  10   35.60    0.94
  -2  -4  10   34.34    0.93
  -3  -4 -10    1.98    0.39
  -3  -4 -10    2.21    0.38
   3  -4  10    1.70    0.35
  -3   4  10    1.51    0.35
  -3  -4 -10    1.46    0.32
  -3  -4  10    1.43    0.31
  -3  -4  10    1.64    0.29
   3  -4 -10    0.93    0.33
  -3   4 -10    1.62    0.35
  -4  -4 -10    9.61    0.65
  -4  -4 -10    8.93    0.57
  -4   4  10   10.17    0.68
  -4  -4 -10   10.27    0.67
   4  -4  10   11.24    0.75
   4  -4 -10   10.27    0.72
  -4   4 -10    9.33    0.63
  -4  -4  10   10.62    0.63
  -5  -4 -10   16.65    0.81
   5  -4  10   16.88    0.89
  -5  -4 -10   15.22    0.76
  -5  -4 -10   16.41    0.85
  -5   4  10   15.81    0.81
  -5   4 -10   15.52    0.80
   5  -4 -10   16.62    0.91
  -5  -4  10   16.50    0.80
  -6  -4 -10    1.13    0.44
  -6  -4 -10    1.79    0.46
  -6   4  10    1.63    0.46
  -6  -4 -10    1.96    0.47
  -6  -4  10    1.61    0.47
  -6   4 -10    1.68    0.44
  -7  -4 -10    5.51    0.63
  -7  -4 -10    3.93    0.61
  -7   4  10    4.60    0.62
  -7   4 -10    4.21    0.58
  -7  -4  10    4.45    0.62
   0  -5 -10    9.71    0.58
   0  -5  10    8.39    0.49
   0  -5  10    9.28    0.47
   0  -5 -10    8.46    0.52
   0  -5 -10    9.32    0.56
   0   5  10    8.76    0.44
  -1   5  10    4.74    0.36
  -1  -5 -10    4.72    0.40
   1  -5  10    5.63    0.48
  -1  -5 -10    5.58    0.48
  -1  -5 -10    5.80    0.43
   1  -5  10    5.78    0.44
   1  -5 -10    5.64    0.46
  -1  -5  10    5.10    0.42
   1  -5 -10    4.84    0.45
  -1  -5  10    4.86    0.38
  -1   5 -10    6.33    0.46
   2  -5  10   22.61    0.81
  -2  -5 -10   22.43    0.81
   2  -5  10   22.51    0.83
  -2   5  10   21.18    0.78
  -2  -5 -10   20.91    0.82
  -2  -5 -10   22.09    0.82
  -2  -5 -10   22.12    0.81
   2  -5 -10   21.78    0.86
  -2  -5  10   22.61    0.69
  -2   5 -10   20.77    0.80
  -2  -5  10   22.62    0.71
   3  -5  10   30.51    1.03
  -3  -5 -10   29.04    0.99
  -3  -5 -10   29.77    1.00
  -3   5  10   30.85    0.97
  -3  -5 -10   32.11    1.03
  -3  -5  10   31.61    0.92
  -3   5 -10   29.61    0.99
  -3  -5  10   30.86    0.91
   3  -5 -10   29.88    1.06
  -4  -5 -10    4.75    0.50
  -4  -5 -10    5.66    0.56
  -4  -5 -10    5.29    0.51
   4  -5  10    5.67    0.56
  -4   5  10    4.85    0.51
   4  -5 -10    6.29    0.58
  -4  -5  10    4.88    0.46
  -4   5 -10    5.41    0.52
  -5   5  10    1.31    0.43
  -5  -5 -10    2.77    0.49
   5  -5  10    2.48    0.49
  -5  -5 -10    1.82    0.43
  -5  -5 -10    1.42    0.44
   5  -5 -10    2.34    0.49
  -5  -5  10    1.53    0.42
  -5   5 -10    1.03    0.41
  -6  -5 -10    3.10    0.51
  -6  -5 -10    2.53    0.53
  -6  -5 -10    3.14    0.52
   6  -5  10    3.16    0.55
  -6   5  10    2.86    0.52
  -6   5 -10    2.84    0.52
  -6  -5  10    2.99    0.51
  -7   5  10    9.33    0.79
  -7  -5 -10    7.27    0.72
  -7  -5 -10    9.17    0.75
  -7   5 -10    7.63    0.72
  -7  -5  10    7.72    0.72
   0  -6  10    0.87    0.26
   0  -6 -10    0.40    0.33
   0  -6 -10    0.26    0.27
   0  -6  10    0.55    0.23
  -1  -6 -10    6.13    0.47
   1  -6  10    5.01    0.41
   1  -6  10    5.56    0.47
  -1  -6 -10    6.30    0.53
  -1  -6 -10    5.65    0.52
  -1   6  10    5.81    0.39
  -1  -6  10    5.47    0.41
  -1  -6  10    5.33    0.43
   1  -6 -10    5.72    0.49
   1  -6 -10    6.30    0.54
  -1  -6  10    5.32    0.39
  -1   6 -10    5.04    0.44
  -2  -6 -10    3.77    0.41
  -2  -6 -10    4.14    0.50
  -2   6  10    3.87    0.40
  -2  -6 -10    4.12    0.47
   2  -6  10    4.29    0.42
  -2  -6  10    4.56    0.35
  -2   6 -10    3.55    0.43
   2  -6 -10    3.79    0.45
  -2  -6  10    4.06    0.34
  -3   6  10    0.99    0.37
  -3  -6 -10    1.63    0.35
   3  -6  10    2.52    0.43
  -3  -6 -10    2.31    0.45
  -3  -6 -10    3.00    0.46
  -3   6 -10    2.37    0.42
  -3  -6  10    2.24    0.32
  -3  -6  10    2.11    0.32
   3  -6 -10    2.56    0.45
  -4  -6 -10   12.68    0.75
  -4  -6 -10   11.80    0.73
   4  -6  10   11.95    0.81
  -4   6  10   10.72    0.73
  -4  -6 -10   11.41    0.69
  -4  -6  10   11.53    0.64
   4  -6 -10   10.71    0.80
  -4   6 -10   11.79    0.73
  -5   6  10    4.01    0.54
  -5  -6 -10    3.47    0.54
  -5  -6 -10    3.70    0.50
  -5  -6 -10    3.28    0.54
   5  -6  10    4.24    0.58
  -5  -6  10    4.05    0.48
  -5   6 -10    4.06    0.54
   5  -6 -10    4.15    0.59
  -6  -6 -10    1.77    0.47
   6  -6  10    1.33    0.50
  -6  -6 -10    0.98    0.46
  -6  -6 -10    0.71    0.51
  -6   6  10    1.63    0.49
  -6  -6  10    1.78    0.46
  -6   6 -10    0.99    0.46
   0  -7  10   -0.26    0.21
   0  -7  10    0.13    0.26
   0  -7 -10    0.09    0.29
   0  -7 -10   -0.56    0.33
  -1  -7 -10    8.71    0.64
   1  -7  10    7.36    0.49
  -1  -7 -10    8.96    0.60
  -1  -7 -10    7.48    0.60
  -1  -7  10    7.36    0.47
   1  -7 -10    8.21    0.63
   1  -7 -10    8.13    0.62
  -1  -7  10    7.92    0.44
   2  -7  10   13.13    0.68
  -2  -7 -10   13.43    0.73
  -2  -7 -10   13.40    0.72
  -2  -7 -10   13.87    0.71
  -2  -7  10   13.21    0.56
  -2  -7  10   13.48    0.56
   2  -7 -10   14.33    0.77
  -2   7 -10   13.67    0.73
   3  -7  10    6.38    0.58
  -3  -7 -10    5.84    0.58
  -3  -7 -10    6.03    0.51
  -3  -7 -10    6.82    0.61
  -3   7 -10    6.04    0.58
  -3  -7  10    6.54    0.47
   3  -7 -10    7.18    0.62
  -3  -7  10    5.86    0.45
  -4  -7 -10    3.71    0.48
  -4   7  10    3.71    0.51
   4  -7  10    4.42    0.57
  -4  -7 -10    3.16    0.53
  -4  -7 -10    3.15    0.52
  -4  -7  10    3.35    0.40
   4  -7 -10    3.56    0.56
  -4   7 -10    4.43    0.54
  -5   7  10    0.91    0.44
   5  -7  10    0.88    0.46
  -5  -7 -10    1.41    0.43
  -5  -7 -10    1.18    0.47
  -5   7 -10    1.11    0.46
  -5  -7  10    1.33    0.40
   5  -7 -10    0.82    0.47
   0  -8 -10    2.00    0.46
   0  -8  10    1.89    0.29
   0  -8 -10    1.48    0.37
   0  -8  10    2.01    0.33
  -1  -8 -10   16.62    0.81
  -1  -8 -10   18.33    0.86
  -1  -8 -10   16.70    0.78
   1  -8  10   15.57    0.68
  -1  -8  10   15.63    0.58
  -1  -8  10   15.20    0.62
   1  -8 -10   17.24    0.84
   1  -8 -10   17.83    0.87
  -2  -8 -10    8.61    0.69
   2  -8  10   10.59    0.70
  -2  -8 -10   10.55    0.72
  -2  -8 -10    8.55    0.64
   2  -8 -10   10.22    0.75
   2  -8 -10    8.97    0.69
  -2   8 -10    9.49    0.68
  -2  -8  10    8.71    0.45
  -2  -8  10    8.26    0.47
   3  -8  10    3.23    0.49
  -3  -8 -10    2.82    0.44
  -3  -8  10    3.48    0.35
   3  -8 -10    3.39    0.53
  -3  -8  10    3.04    0.35
  -3   8 -10    3.69    0.52
   0   0 -11    0.20    0.20
   0   0 -11    0.02    0.18
   0   0  11   -0.13    0.21
  -1   0  11    0.33    0.24
  -1   0 -11    0.40    0.21
   1   0 -11    0.40    0.22
  -1   0 -11   -0.06    0.19
  -1   0 -11    0.30    0.22
   1   0 -11    0.07    0.18
   1   0  11    0.43    0.23
  -2   0 -11    0.33    0.22
  -2   0 -11    0.11    0.22
  -2   0 -11    0.29    0.21
   2   0  11    0.18    0.23
   2   0 -11    0.38    0.22
  -2   0  11    0.13    0.21
  -2   0 -11    0.30    0.22
  -3   0 -11    3.54    0.33
   3   0  11    3.10    0.37
   3   0 -11    4.34    0.38
  -3   0  11    3.14    0.36
  -3   0 -11    4.09    0.37
  -3   0 -11    4.34    0.39
  -3   0 -11    4.24    0.38
  -4   0 -11   14.13    0.65
  -4   0  11   14.37    0.73
  -4   0 -11   16.15    0.73
  -4   0 -11   15.21    0.63
   4   0  11   15.16    0.72
  -4   0 -11   14.11    0.65
  -5   0 -11    5.74    0.48
  -5   0 -11    6.51    0.48
  -5   0  11    5.49    0.54
  -6   0 -11    5.13    0.49
  -6   0 -11    5.07    0.52
  -7   0  11    0.54    0.41
  -7   0 -11    0.32    0.37
  -7   0 -11    1.00    0.43
  -8   0 -11    4.20    0.60
  -8   0 -11    3.64    0.53
  -8   0  11    3.81    0.59
   0  -1 -11    1.42    0.24
   0   1 -11    1.40    0.23
   0  -1  11    1.22    0.24
   0  -1 -11    1.52    0.27
   0   1  11    0.91    0.25
   0  -1  11    1.19    0.24
   0  -1  11    1.31    0.21
   0   1 -11    1.48    0.20
  -1  -1 -11   13.36    0.51
  -1  -1 -11   14.36    0.52
   1  -1  11   12.03    0.59
  -1  -1 -11   13.77    0.58
  -1   1  11   12.97    0.58
  -1   1  11   13.79    0.60
  -1  -1  11   13.79    0.59
  -1   1 -11   14.68    0.49
  -1   1 -11   14.29    0.57
   1   1  11   13.86    0.58
  -1  -1  11   14.24    0.57
   1  -1 -11   13.14    0.60
   1  -1 -11   14.16    0.49
  -1   1 -11   14.32    0.47
  -2   1  11   80.64    1.87
  -2  -1 -11   84.04    1.71
  -2  -1 -11   83.08    1.70
  -2   1 -11   83.94    1.65
  -2   1 -11   82.63    1.65
  -2  -1  11   84.08    1.86
  -2   1 -11   81.29    1.84
   2  -1 -11   79.56    1.85
  -2   1 -11   82.20    1.68
  -2  -1  11   82.48    1.85
   2   1  11   83.59    1.85
  -3  -1 -11    9.72    0.47
  -3  -1 -11    9.21    0.49
  -3   1  11   10.21    0.61
  -3  -1 -11    9.71    0.58
  -3   1 -11    8.87    0.50
  -3  -1  11    8.48    0.56
   3   1  11    9.43    0.57
   3  -1 -11    8.71    0.58
  -3   1 -11    9.22    0.55
  -3  -1  11    9.19    0.55
  -3   1 -11    9.67    0.52
  -3   1 -11    9.55    0.49
  -4  -1 -11   36.68    1.11
  -4   1  11   35.23    1.11
  -4  -1 -11   35.25    1.00
  -4  -1 -11   35.83    1.04
  -4  -1 -11   36.41    0.93
  -4   1 -11   34.90    1.01
  -4   1 -11   34.07    0.96
  -4   1 -11   34.43    0.98
   4  -1 -11   33.39    1.09
  -4  -1  11   35.18    1.10
  -5  -1 -11   33.92    1.15
  -5  -1 -11   35.74    1.08
  -5  -1 -11   34.25    0.96
  -5  -1 -11   33.36    1.05
  -5   1 -11   33.90    1.02
  -5   1 -11   34.12    1.06
  -5  -1  11   35.50    1.16
  -6   1  11    0.07    0.37
  -6  -1 -11    1.53    0.42
  -6  -1 -11    0.53    0.32
  -6  -1  11    1.08    0.43
  -6   1 -11    0.65    0.37
  -6   1 -11    0.25    0.36
  -7  -1 -11    1.93    0.49
  -7   1  11    1.90    0.47
  -7  -1 -11    2.00    0.42
  -7  -1  11    1.80    0.46
  -7   1 -11    1.43    0.43
  -7   1 -11    1.86    0.43
  -8   1  11   23.64    1.09
  -8  -1 -11   26.00    1.12
  -8  -1  11   25.95    1.08
  -8   1 -11   25.53    1.07
   0  -2  11   95.25    2.04
   0  -2  11   94.50    2.05
   0  -2 -11   95.46    2.09
   0   2 -11   95.97    1.73
   0  -2 -11   93.34    2.08
   0   2 -11   98.23    1.73
   0  -2 -11   94.59    1.89
   0  -2  11   95.28    1.73
   0   2  11   95.33    2.04
   1  -2  11   67.52    1.56
   1  -2  11   68.73    1.56
   1   2 -11   67.31    1.24
  -1  -2 -11   66.13    1.56
  -1  -2 -11   69.66    1.60
  -1   2  11   68.77    1.56
  -1  -2  11   64.38    1.53
   1  -2 -11   65.74    1.59
  -1   2 -11   67.50    1.44
   1  -2 -11   67.85    1.43
  -1   2 -11   68.72    1.34
  -1  -2  11   68.36    1.55
  -2   2  11    0.55    0.27
  -2  -2 -11    0.67    0.24
   2   2 -11    0.51    0.15
   2  -2  11    0.62    0.25
  -2  -2 -11    0.77    0.25
   2  -2  11    0.47    0.26
  -2   2 -11    0.66    0.20
  -2   2 -11    0.53    0.24
   2  -2 -11    0.19    0.23
  -2   2 -11    0.17    0.23
  -2  -2  11    0.64    0.24
  -2  -2  11    0.75    0.27
  -3   2  11   73.42    1.76
   3  -2  11   72.74    1.77
  -3  -2 -11   71.41    1.61
  -3  -2 -11   75.95    1.79
  -3  -2  11   73.26    1.73
  -3  -2  11   74.60    1.73
  -3   2 -11   75.21    1.62
  -3   2 -11   73.70    1.57
  -4  -2 -11   21.78    0.65
  -4  -2 -11   21.02    0.76
   4  -2  11   22.17    0.88
  -4  -2 -11   20.81    0.77
  -4  -2 -11   20.94    0.85
  -4   2 -11   20.36    0.78
  -4   2 -11   21.66    0.78
  -4  -2  11   21.48    0.83
  -5  -2 -11    5.55    0.52
  -5  -2 -11    6.19    0.47
  -5  -2 -11    5.70    0.56
  -5  -2 -11    5.97    0.55
   5  -2  11    6.70    0.58
  -5   2 -11    5.75    0.51
  -5   2 -11    5.82    0.51
  -5  -2  11    5.65    0.54
  -6   2  11    4.41    0.52
  -6  -2 -11    4.20    0.41
  -6  -2 -11    3.94    0.52
  -6  -2 -11    3.80    0.53
  -6  -2 -11    3.36    0.47
  -6   2 -11    3.92    0.49
  -6   2 -11    4.25    0.50
  -6  -2  11    3.77    0.53
  -7   2  11    6.55    0.65
  -7  -2 -11    7.35    0.67
  -7   2 -11    6.53    0.62
  -7  -2  11    7.10    0.62
  -7  -2  11    7.04    0.71
  -8   2  11    0.22    0.44
  -8  -2  11    0.33    0.43
  -8   2 -11    0.06    0.43
   0   3 -11   16.13    0.36
   0  -3  11   15.20    0.60
   0  -3  11   16.57    0.44
   0  -3 -11   15.21    0.66
   0  -3  11   16.55    0.63
   0   3 -11   16.25    0.43
   0  -3 -11   15.18    0.65
   1  -3  11    3.60    0.35
  -1  -3 -11    3.83    0.36
   1  -3  11    3.28    0.33
  -1  -3 -11    2.72    0.35
  -1   3 -11    3.14    0.34
  -1  -3  11    2.90    0.33
   1  -3 -11    2.61    0.33
  -1   3 -11    3.56    0.27
   1  -3 -11    3.86    0.36
  -1  -3  11    3.21    0.31
  -2  -3 -11   28.25    0.89
  -2  -3 -11   29.11    0.93
   2  -3  11   30.25    0.94
  -2  -3 -11   31.95    0.96
  -2  -3 -11   29.83    0.90
   2  -3  11   30.22    0.94
  -2  -3  11   31.78    0.89
  -2   3 -11   30.61    0.79
  -2   3 -11   28.83    0.88
  -2  -3  11   30.81    0.88
   2  -3 -11   30.60    0.98
  -3  -3 -11   43.60    1.18
  -3  -3 -11   47.07    1.29
   3  -3  11   48.22    1.30
  -3  -3 -11   48.75    1.25
  -3   3 -11   44.66    1.20
   3  -3 -11   47.27    1.31
  -3  -3  11   44.85    1.21
  -3   3 -11   45.76    1.13
  -3  -3  11   44.61    1.21
  -4  -3 -11    1.00    0.38
  -4  -3 -11    1.78    0.39
  -4  -3 -11    1.01    0.34
   4  -3  11    1.20    0.37
  -4   3 -11    1.37    0.35
  -4  -3  11    1.29    0.35
   4  -3 -11    1.36    0.36
  -4   3 -11    1.77    0.35
  -5  -3 -11    8.40    0.61
   5  -3  11    9.73    0.76
  -5   3  11    8.54    0.64
  -5  -3 -11    9.06    0.64
  -5  -3 -11    9.62    0.71
  -5  -3  11    8.95    0.69
  -5   3 -11    8.81    0.66
  -6  -3 -11    5.68    0.60
  -6   3  11    5.02    0.57
  -6  -3 -11    5.50    0.58
  -6  -3 -11    4.44    0.55
  -6   3 -11    5.56    0.56
  -6  -3  11    5.27    0.59
  -7  -3 -11    7.68    0.74
  -7  -3 -11    7.56    0.69
  -7   3  11    7.96    0.69
  -7   3 -11    8.06    0.69
  -7  -3  11    8.44    0.76
  -7  -3  11    8.19    0.64
  -8   3  11    1.38    0.53
  -8   3 -11    2.50    0.54
   0  -4  11   91.92    1.99
   0  -4  11   92.19    1.62
   0  -4 -11   93.07    2.08
   0  -4 -11   91.57    1.94
   0  -4 -11   92.82    2.08
   0  -4  11   90.91    1.99
  -1  -4 -11   36.73    1.06
  -1  -4 -11   36.31    1.02
   1  -4  11   36.73    1.03
   1  -4  11   36.54    1.01
  -1  -4 -11   36.28    1.06
   1  -4 -11   35.35    1.07
   1  -4 -11   35.24    1.02
   1  -4 -11   36.71    1.08
  -1  -4  11   37.06    0.99
  -1   4 -11   38.01    1.01
  -1  -4  11   36.39    0.99
  -2  -4 -11   24.13    0.86
  -2  -4 -11   25.49    0.87
  -2  -4 -11   23.50    0.83
  -2  -4 -11   25.49    0.88
   2  -4  11   22.04    0.85
   2  -4  11   24.55    0.86
  -2  -4  11   24.72    0.78
  -2   4 -11   24.09    0.83
   2  -4 -11   24.69    0.91
  -2  -4  11   24.32    0.79
   3  -4  11    2.96    0.43
  -3  -4 -11    3.76    0.45
  -3   4  11    3.09    0.40
  -3  -4 -11    2.29    0.37
  -3  -4 -11    2.61    0.40
  -3  -4  11    2.88    0.37
   3  -4 -11    3.39    0.43
  -3  -4  11    2.96    0.36
  -3   4 -11    3.12    0.41
  -4  -4 -11   27.68    0.99
  -4  -4 -11   29.11    1.03
  -4  -4 -11   26.09    0.95
  -4   4  11   28.81    0.99
   4  -4  11   28.79    1.09
  -4   4 -11   27.43    0.98
  -4  -4  11   27.99    0.96
   4  -4 -11   29.23    1.08
  -5   4  11    1.43    0.44
   5  -4  11    2.31    0.47
  -5  -4 -11    2.40    0.45
  -5  -4 -11    1.47    0.41
  -5  -4 -11    2.60    0.46
   5  -4 -11    2.20    0.44
  -5  -4  11    1.83    0.42
  -5   4 -11    2.14    0.44
  -6  -4 -11    0.27    0.40
  -6  -4 -11    0.58    0.43
  -6   4  11    0.85    0.44
  -6  -4 -11    0.81    0.45
  -6  -4  11    0.74    0.44
  -6   4 -11    0.80    0.41
  -7  -4 -11   12.05    0.90
  -7   4  11   11.91    0.84
  -7  -4 -11   11.95    0.84
  -7   4 -11   11.54    0.82
  -7  -4  11   11.58    0.89
   0  -5  11   -0.13    0.23
   0  -5 -11    0.17    0.27
   0  -5  11   -0.20    0.22
   0   5  11    0.00    0.20
   0  -5 -11    0.32    0.31
  -1   5  11   28.27    0.80
  -1  -5 -11   26.17    0.90
  -1  -5 -11   27.07    0.90
   1  -5  11   26.33    0.85
   1  -5  11   27.15    0.87
  -1   5 -11   26.39    0.87
  -1  -5  11   26.04    0.81
   1  -5 -11   26.28    0.90
  -1  -5  11   27.36    0.83
   1  -5 -11   27.48    0.94
   2  -5  11   11.91    0.62
  -2   5  11   10.76    0.62
  -2  -5 -11   11.67    0.64
  -2  -5 -11   10.42    0.64
  -2  -5 -11   11.62    0.66
  -2   5 -11   11.59    0.64
  -2  -5  11   11.49    0.56
   2  -5 -11   11.65    0.70
  -2  -5  11   11.92    0.57
  -3  -5 -11    1.55    0.37
  -3  -5 -11    2.17    0.41
   3  -5  11    2.00    0.39
  -3   5  11    1.29    0.38
  -3  -5 -11    1.63    0.41
   3  -5 -11    2.26    0.41
  -3  -5  11    1.61    0.32
  -3  -5  11    1.74    0.34
  -3   5 -11    1.66    0.38
  -4  -5 -11    0.30    0.35
   4  -5  11    0.93    0.39
  -4   5  11    0.06    0.35
  -4  -5 -11   -0.32    0.37
  -4  -5 -11    0.50    0.38
  -4  -5  11    0.72    0.34
  -4   5 -11    0.99    0.38
   4  -5 -11    0.44    0.37
  -5   5  11   17.42    0.88
  -5  -5 -11   18.19    0.85
  -5  -5 -11   16.93    0.89
  -5  -5 -11   18.12    0.88
   5  -5  11   17.82    0.98
  -5   5 -11   16.56    0.85
  -5  -5  11   19.39    0.85
   5  -5 -11   16.75    0.95
  -6  -5 -11    5.22    0.64
  -6  -5 -11    5.58    0.61
  -6  -5 -11    5.94    0.63
  -6   5  11    4.72    0.61
  -6  -5  11    7.01    0.65
  -6   5 -11    6.15    0.63
  -7   5  11   13.31    0.92
  -7  -5 -11   14.44    0.86
  -7  -5 -11   15.11    0.97
  -7   5 -11   11.85    0.87
  -7  -5  11   12.58    0.92
   0  -6  11    0.44    0.25
   0  -6 -11    0.45    0.30
   0  -6 -11    0.73    0.35
   0  -6  11    0.58    0.27
   1  -6  11    1.54    0.33
  -1  -6 -11    2.46    0.43
   1  -6  11    2.06    0.34
  -1  -6 -11    2.34    0.37
  -1   6  11    1.96    0.31
  -1  -6 -11    2.49    0.43
  -1  -6  11    1.97    0.28
  -1  -6  11    1.69    0.30
  -1  -6  11    2.85    0.32
  -1   6 -11    2.44    0.38
   1  -6 -11    2.74    0.44
   1  -6 -11    2.64    0.40
  -2  -6 -11   13.78    0.72
  -2   6  11   14.06    0.68
   2  -6  11   14.79    0.69
  -2  -6 -11   15.35    0.75
  -2  -6 -11   13.49    0.71
  -2  -6  11   12.95    0.60
   2  -6 -11   13.46    0.76
  -2  -6  11   13.50    0.58
  -2   6 -11   13.92    0.71
  -3   6  11    4.09    0.47
   3  -6  11    4.73    0.49
  -3  -6 -11    4.81    0.52
  -3  -6 -11    4.13    0.46
  -3  -6 -11    5.17    0.55
  -3  -6  11    5.05    0.42
  -3  -6  11    4.70    0.41
  -3   6 -11    4.66    0.51
   3  -6 -11    4.64    0.54
  -4  -6 -11    3.32    0.47
  -4   6  11    3.20    0.48
   4  -6  11    4.21    0.54
  -4  -6 -11    3.57    0.53
  -4  -6 -11    3.64    0.52
  -4  -6  11    3.66    0.44
  -4   6 -11    2.83    0.49
   4  -6 -11    3.85    0.54
  -5  -6 -11    2.10    0.45
   5  -6  11    1.60    0.49
  -5  -6 -11    1.68    0.49
  -5  -6 -11    1.54    0.48
  -5   6  11    2.61    0.50
  -5  -6  11    1.48    0.43
  -5   6 -11    2.65    0.50
   5  -6 -11    1.78    0.48
  -6  -6 -11    1.57    0.52
  -6  -6 -11    1.43    0.48
  -6   6  11    2.79    0.55
  -6  -6 -11    1.39    0.48
   6  -6  11    2.15    0.54
  -6  -6  11    2.14    0.49
  -6   6 -11    1.16    0.46
   0  -7  11    4.10    0.36
   0  -7 -11    3.90    0.51
   0  -7  11    3.78    0.40
   0  -7 -11    4.84    0.48
  -1  -7 -11   10.99    0.69
  -1  -7 -11   10.92    0.67
   1  -7  11   11.37    0.59
  -1  -7 -11   13.35    0.72
   1  -7 -11   11.87    0.71
  -1  -7  11   11.67    0.52
  -1  -7  11   11.26    0.57
   1  -7 -11   12.47    0.73
   2  -7  11    6.10    0.52
  -2  -7 -11    7.15    0.57
  -2  -7 -11    7.93    0.64
  -2  -7 -11    7.26    0.62
   2  -7 -11    8.32    0.65
  -2   7 -11    7.83    0.59
  -2  -7  11    7.41    0.49
   2  -7 -11    7.93    0.65
  -2  -7  11    6.96    0.49
  -3  -7 -11    0.25    0.33
  -3  -7 -11    0.56    0.40
  -3  -7 -11    0.31    0.40
   3  -7  11    0.84    0.39
  -3  -7  11    0.37    0.29
   3  -7 -11    0.30    0.39
  -3   7 -11    0.46    0.36
  -4   7  11    1.88    0.45
  -4  -7 -11    1.88    0.50
  -4  -7 -11    2.36    0.49
  -4  -7 -11    2.64    0.47
   4  -7  11    3.45    0.53
  -4  -7  11    2.67    0.39
  -4   7 -11    2.41    0.50
   4  -7 -11    3.19    0.54
  -5   7  11    1.13    0.45
  -5  -7 -11    1.55    0.44
  -5  -7 -11    1.69    0.50
   5  -7  11    1.48    0.49
  -5   7 -11    0.54    0.43
   5  -7 -11    0.88    0.48
  -5  -7  11    0.61    0.39
   0  -8 -11   -0.35    0.40
   0  -8  11   -0.19    0.24
   0  -8 -11    0.58    0.34
  -1  -8 -11    1.39    0.42
  -1  -8 -11    0.55    0.41
   1  -8  11    1.59    0.34
  -1  -8 -11    1.78    0.39
   1  -8 -11    1.11    0.42
   1  -8 -11    1.48    0.39
  -1  -8  11    1.30    0.30
  -1  -8  11    1.14    0.26
  -2  -8 -11   10.79    0.74
  -2  -8 -11    8.83    0.68
  -2  -8 -11    9.53    0.69
   2  -8  11    9.64    0.72
  -2  -8  11    9.35    0.52
  -2   8 -11   10.86    0.71
   2  -8 -11    9.15    0.74
   2  -8 -11    9.48    0.71
  -2  -8  11    8.67    0.47
   3  -8  11    7.91    0.65
  -3  -8 -11    6.97    0.67
  -3  -8 -11    5.82    0.56
   3  -8 -11    6.39    0.66
  -3  -8  11    6.00    0.49
  -3   8 -11    7.96    0.66
   0   0  12   18.93    0.68
   0   0 -12   18.70    0.68
   0   0 -12   18.56    0.57
   1   0  12   16.25    0.66
   1   0 -12   16.13    0.54
  -1   0 -12   16.10    0.56
  -1   0  12   16.52    0.67
  -1   0 -12   16.79    0.56
  -1   0 -12   16.33    0.66
   1   0 -12   16.97    0.66
  -1   0  12   16.24    0.66
  -2   0 -12    3.80    0.35
   2   0 -12    3.35    0.34
  -2   0 -12    3.31    0.35
  -2   0 -12    2.97    0.30
   2   0  12    3.32    0.36
  -2   0 -12    3.62    0.35
   3   0 -12    0.05    0.23
  -3   0 -12   -0.13    0.23
  -3   0  12    0.24    0.27
  -3   0 -12   -0.17    0.26
  -3   0 -12    0.16    0.23
  -3   0 -12   -0.10    0.23
   3   0  12   -0.20    0.26
  -4   0 -12   20.52    0.76
  -4   0 -12   21.42    0.75
  -4   0 -12   22.62    0.78
  -4   0  12   22.91    0.89
  -5   0 -12   37.88    1.13
  -5   0  12   36.58    1.22
  -5   0 -12   35.82    1.05
  -5   0 -12   36.58    1.11
  -6   0 -12   13.12    0.70
  -6   0 -12   12.98    0.73
  -7   0 -12    6.55    0.57
  -7   0  12    6.12    0.61
  -7   0 -12    6.53    0.63
  -8   0 -12    8.58    0.68
  -8   0  12    8.47    0.73
   0  -1  12   15.61    0.65
   0   1 -12   17.43    0.50
   0  -1 -12   16.20    0.65
   0   1  12   16.77    0.64
   0   1 -12   15.70    0.61
   0  -1  12   16.80    0.63
   0  -1 -12   16.80    0.59
  -1  -1 -12   12.25    0.53
   1   1 -12   11.71    0.41
  -1   1  12   11.95    0.59
  -1  -1 -12   11.30    0.55
  -1  -1 -12   12.09    0.53
   1  -1  12   10.26    0.54
  -1   1 -12   11.27    0.45
  -1   1 -12   12.55    0.47
   1   1  12   11.14    0.54
  -1  -1  12   12.01    0.56
  -1  -1  12   11.72    0.58
   1  -1 -12   11.79    0.60
  -1   1 -12   12.41    0.57
   1  -1 -12   11.66    0.50
  -2   1  12   52.71    1.33
   2   1 -12   52.32    1.06
  -2  -1 -12   50.39    1.21
  -2  -1 -12   48.88    1.18
  -2   1 -12   51.01    1.16
  -2   1 -12   52.21    1.30
  -2  -1  12   50.91    1.31
  -2  -1  12   52.17    1.32
   2  -1 -12   50.05    1.32
  -2   1 -12   51.48    1.15
   2   1  12   53.25    1.31
  -2   1 -12   51.46    1.19
  -3  -1 -12    6.40    0.54
  -3  -1 -12    4.67    0.41
  -3   1  12    4.68    0.45
  -3  -1 -12    5.33    0.37
   3  -1 -12    5.83    0.45
  -3  -1  12    5.23    0.43
  -3   1 -12    5.50    0.42
   3   1  12    5.89    0.49
  -3   1 -12    5.37    0.42
  -3   1 -12    4.43    0.39
  -3  -1  12    4.58    0.43
  -3   1 -12    6.05    0.45
  -4  -1 -12    2.56    0.32
  -4  -1 -12    2.98    0.41
  -4  -1 -12    2.89    0.39
  -4  -1 -12    2.62    0.37
  -4  -1  12    2.91    0.42
  -4   1 -12    2.78    0.36
  -4   1 -12    2.54    0.39
  -4   1 -12    2.57    0.37
  -5  -1 -12   17.94    0.78
  -5  -1 -12   18.99    0.80
  -5  -1 -12   18.51    0.71
  -5  -1 -12   19.07    0.88
  -5  -1  12   18.49    0.89
  -5   1 -12   19.30    0.79
  -5   1 -12   19.10    0.78
  -6  -1 -12   26.39    0.99
  -6  -1 -12   27.33    0.91
  -6   1  12   26.11    1.02
  -6  -1  12   28.36    1.13
  -6   1 -12   27.45    1.02
  -6   1 -12   27.27    0.98
  -7  -1 -12    3.03    0.52
  -7   1  12    1.99    0.48
  -7  -1 -12    2.85    0.44
  -7   1 -12    3.63    0.52
  -7   1 -12    2.27    0.46
  -7  -1  12    2.16    0.48
  -8   1  12    2.60    0.55
  -8   1 -12    2.62    0.52
  -8  -1  12    1.88    0.51
   0   2  12  119.56    2.51
   0  -2  12  121.12    2.52
   0  -2  12  118.86    2.14
   0  -2 -12  118.39    2.31
   0  -2 -12  122.88    2.57
   0  -2  12  114.23    2.51
   0  -2 -12  117.00    2.54
   0   2 -12  122.01    2.15
  -1  -2 -12   10.00    0.57
   1  -2  12   10.05    0.55
  -1  -2 -12   10.07    0.57
   1  -2  12   10.65    0.56
   1   2 -12   10.13    0.34
  -1   2  12    9.99    0.55
  -1  -2  12   10.49    0.55
  -1  -2  12    9.92    0.54
  -1   2 -12    8.56    0.35
  -1   2 -12    9.88    0.51
  -1   2 -12    9.32    0.42
   1  -2 -12   10.13    0.56
   1  -2 -12   10.23    0.47
   2   2 -12   13.47    0.40
   2  -2  12   13.82    0.65
  -2  -2 -12   14.03    0.65
   2  -2  12   13.68    0.64
  -2  -2 -12   13.18    0.63
  -2   2  12   11.92    0.64
  -2   2  12   14.02    0.66
  -2   2 -12   12.84    0.60
  -2   2 -12   13.98    0.52
  -2   2 -12   13.00    0.47
  -2  -2  12   13.80    0.63
   2  -2 -12   12.82    0.63
  -2  -2  12   13.35    0.62
   3  -2  12   19.58    0.79
  -3   2  12   19.62    0.81
  -3  -2 -12   18.47    0.68
  -3  -2 -12   18.65    0.70
  -3  -2 -12   19.63    0.81
  -3   2 -12   18.82    0.73
  -3   2 -12   20.74    0.70
  -3  -2  12   20.17    0.78
  -3  -2  12   19.69    0.78
  -4  -2 -12   52.28    1.45
  -4  -2 -12   51.68    1.15
   4  -2  12   48.58    1.45
  -4  -2 -12   50.98    1.32
  -4  -2 -12   51.26    1.32
  -4   2 -12   51.30    1.32
  -4   2 -12   50.99    1.29
  -4  -2  12   51.46    1.41
  -5  -2 -12    0.31    0.37
  -5  -2 -12    0.36    0.36
  -5  -2 -12    0.45    0.33
  -5  -2 -12    0.27    0.26
  -5   2 -12    0.23    0.34
  -5   2 -12    0.27    0.34
  -5  -2  12    0.74    0.39
  -6  -2 -12    1.70    0.45
  -6  -2 -12    0.93    0.43
  -6  -2 -12    1.07    0.41
  -6  -2 -12    1.73    0.34
  -6   2  12    2.20    0.45
  -6  -2  12    1.14    0.46
  -6   2 -12    1.71    0.42
  -6   2 -12    1.83    0.45
  -7   2  12    4.51    0.58
  -7  -2 -12    5.47    0.62
  -7  -2  12    3.49    0.61
  -7   2 -12    5.47    0.59
  -8   2  12    0.20    0.47
  -8  -2  12    1.18    0.48
  -8   2 -12    0.54    0.45
   0   3 -12   56.64    1.03
   0  -3  12   55.93    1.36
   0  -3  12   56.28    1.08
   0  -3  12   53.25    1.36
   0  -3 -12   57.26    1.42
   0   3 -12   55.93    1.08
   0  -3 -12   56.39    1.42
   1  -3  12   17.52    0.68
  -1  -3 -12   17.58    0.73
  -1  -3 -12   17.91    0.71
   1  -3  12   18.15    0.70
   1   3 -12   17.45    0.40
   1   3 -12   17.40    0.39
  -1  -3  12   16.87    0.68
   1  -3 -12   17.54    0.72
  -1  -3  12   17.31    0.67
   1  -3 -12   16.80    0.72
  -1   3 -12   18.57    0.68
  -1   3 -12   17.69    0.54
  -2  -3 -12   81.33    1.87
   2  -3  12   79.09    1.86
  -2  -3 -12   74.16    1.71
  -2  -3 -12   80.04    1.78
   2  -3  12   79.52    1.86
  -2  -3 -12   79.53    1.88
   2  -3 -12   81.37    1.91
  -2  -3  12   79.63    1.81
  -2  -3  12   80.17    1.81
  -2   3 -12   77.21    1.72
  -2   3 -12   80.79    1.62
  -3  -3 -12   33.98    1.01
  -3  -3 -12   33.75    1.08
  -3  -3 -12   32.43    1.00
   3  -3  12   31.93    1.05
  -3  -3  12   32.49    1.01
  -3  -3  12   32.41    1.00
   3  -3 -12   33.12    1.09
  -3   3 -12   32.77    1.00
  -3   3 -12   34.73    0.94
  -4  -3 -12    1.40    0.37
   4  -3  12    2.32    0.42
  -4  -3 -12    1.43    0.40
  -4  -3 -12    1.28    0.37
  -4   3 -12    1.71    0.38
  -4   3 -12    0.93    0.34
  -4  -3  12    1.44    0.37
   4  -3 -12    1.53    0.38
  -5   3  12   61.69    1.62
  -5  -3 -12   60.52    1.63
  -5  -3 -12   63.53    1.61
  -5  -3 -12   66.36    1.78
   5  -3  12   65.26    1.81
  -5  -3  12   65.09    1.72
  -5   3 -12   63.30    1.60
  -5   3 -12   62.14    1.61
  -6  -3 -12    2.59    0.49
  -6   3  12    3.18    0.51
  -6  -3 -12    1.59    0.45
  -6  -3 -12    2.17    0.47
  -6  -3  12    3.38    0.54
  -6   3 -12    3.20    0.49
  -7  -3 -12   18.76    0.95
  -7   3  12   18.66    0.97
  -7   3 -12   20.55    0.99
  -7  -3  12   19.84    1.07
   0  -4 -12    8.09    0.57
   0  -4 -12    8.43    0.54
   0  -4  12    8.23    0.52
   0  -4  12    8.17    0.50
   1  -4  12    3.31    0.36
  -1  -4 -12    3.35    0.39
   1  -4  12    3.20    0.36
  -1  -4 -12    3.86    0.40
   1  -4 -12    3.79    0.41
  -1   4 -12    3.53    0.38
  -1  -4  12    3.66    0.36
  -1  -4  12    3.34    0.38
   1  -4 -12    2.95    0.38
  -2  -4 -12   37.34    1.08
  -2  -4 -12   37.84    1.12
  -2  -4 -12   37.27    1.10
   2  -4  12   37.36    1.11
  -2   4 -12   37.03    1.06
  -2  -4  12   37.32    1.05
  -2  -4  12   37.06    1.04
   2  -4 -12   37.43    1.16
  -3  -4 -12   32.90    1.05
  -3   4  12   34.31    1.05
   3  -4  12   36.81    1.14
  -3  -4 -12   33.70    1.06
  -3  -4 -12   33.71    1.11
  -3  -4  12   35.68    1.05
  -3  -4  12   35.24    1.05
  -3   4 -12   37.48    1.09
   3  -4 -12   35.83    1.16
  -4   4  12    6.77    0.56
  -4  -4 -12    7.35    0.59
  -4  -4 -12    6.74    0.57
  -4  -4 -12    6.44    0.57
   4  -4  12    7.40    0.62
  -4   4 -12    7.47    0.58
  -4  -4  12    7.21    0.62
   4  -4 -12    8.03    0.66
  -5   4  12    3.44    0.49
  -5  -4 -12    3.84    0.51
  -5  -4 -12    3.24    0.48
   5  -4  12    3.48    0.52
  -5  -4 -12    3.35    0.51
  -5  -4  12    3.14    0.48
  -5   4 -12    3.06    0.47
  -6   4  12    0.58    0.43
  -6  -4 -12   -0.18    0.39
  -6  -4 -12    0.49    0.44
  -6  -4 -12    0.79    0.45
  -6  -4  12    0.49    0.42
  -6   4 -12   -0.06    0.38
  -7  -4 -12    2.09    0.55
  -7  -4 -12    2.01    0.52
  -7   4  12    1.31    0.49
  -7  -4  12    1.97    0.55
  -7   4 -12    1.11    0.47
   0  -5 -12    8.33    0.60
   0  -5 -12    7.46    0.56
   0   5  12    8.47    0.46
   0  -5  12    6.81    0.49
   0  -5  12    7.37    0.52
  -1  -5 -12   23.76    0.88
   1  -5  12   23.95    0.84
  -1   5  12   22.70    0.75
   1  -5  12   22.54    0.81
  -1  -5 -12   23.00    0.85
  -1  -5  12   22.03    0.77
  -1  -5  12   23.39    0.78
   1  -5 -12   21.94    0.88
   1  -5 -12   21.04    0.80
  -1   5 -12   21.33    0.80
  -1  -5  12   22.56    0.77
   2  -5  12    6.58    0.54
  -2  -5 -12    5.21    0.51
  -2  -5 -12    7.12    0.59
  -2  -5 -12    6.63    0.56
  -2   5  12    5.23    0.45
  -2  -5  12    6.33    0.50
   2  -5 -12    6.53    0.55
  -2  -5  12    5.94    0.49
  -2   5 -12    6.01    0.50
  -3   5  12    1.13    0.36
  -3  -5 -12    0.83    0.34
  -3  -5 -12    0.61    0.38
   3  -5  12    0.67    0.36
  -3  -5 -12    1.11    0.40
  -3   5 -12    1.25    0.37
  -3  -5  12    0.78    0.33
   3  -5 -12    0.55    0.36
  -4  -5 -12    9.25    0.63
  -4   5  12   10.27    0.72
   4  -5  12   10.75    0.82
  -4  -5 -12    8.79    0.65
  -4  -5 -12   10.22    0.73
  -4  -5  12    8.49    0.64
  -4   5 -12    7.57    0.61
   4  -5 -12    8.98    0.75
  -5  -5 -12    2.46    0.49
   5  -5  12    1.72    0.49
  -5  -5 -12    2.54    0.47
  -5   5  12    3.02    0.51
  -5  -5 -12    2.94    0.49
  -5   5 -12    2.62    0.48
  -5  -5  12    2.50    0.46
  -6   5  12    1.24    0.48
  -6  -5 -12    0.23    0.46
  -6  -5 -12    0.57    0.47
  -6  -5 -12    0.99    0.46
  -6  -5  12    1.36    0.47
  -6   5 -12    0.60    0.43
   0  -6 -12   24.13    0.92
   0  -6  12   23.43    0.81
   0  -6 -12   22.18    0.89
   0  -6  12   23.40    0.79
  -1  -6 -12   13.25    0.72
  -1  -6 -12   14.29    0.73
  -1  -6 -12   14.20    0.73
   1  -6  12   14.17    0.66
   1  -6 -12   14.08    0.74
  -1  -6  12   14.50    0.64
  -1  -6  12   13.70    0.60
   1  -6 -12   15.12    0.77
  -2  -6 -12    0.63    0.33
   2  -6  12    0.37    0.32
  -2  -6 -12    0.00    0.36
  -2  -6 -12    0.19    0.36
  -2   6  12    0.87    0.33
   2  -6 -12    0.64    0.36
  -2   6 -12    0.38    0.32
  -2  -6  12    0.13    0.27
  -2  -6  12    0.75    0.30
   3  -6  12   12.89    0.74
  -3  -6 -12   13.28    0.73
  -3   6  12   12.77    0.73
  -3  -6 -12   12.83    0.75
  -3  -6 -12   12.74    0.75
  -3   6 -12   12.88    0.74
  -3  -6  12   12.73    0.65
   3  -6 -12   12.83    0.80
  -4  -6 -12    4.91    0.54
  -4   6  12    4.42    0.53
  -4  -6 -12    5.03    0.58
  -4  -6 -12    4.82    0.55
   4  -6  12    6.00    0.62
  -4   6 -12    5.05    0.56
   4  -6 -12    5.57    0.61
  -4  -6  12    5.29    0.50
  -5  -6 -12    7.51    0.70
   5  -6  12    8.96    0.76
  -5  -6 -12    6.92    0.64
  -5   6  12    6.99    0.65
  -5  -6 -12    6.66    0.62
  -5   6 -12    6.83    0.65
  -5  -6  12    7.62    0.62
   5  -6 -12    7.62    0.74
  -6  -6 -12    0.39    0.47
  -6   6  12    0.64    0.46
  -6  -6 -12    0.23    0.46
  -6  -6 -12    0.30    0.44
  -6  -6  12    0.86    0.47
  -6   6 -12   -0.18    0.41
   0  -7 -12    0.02    0.37
   0  -7  12   -0.23    0.25
   0  -7 -12   -0.24    0.31
   1  -7  12    5.50    0.47
  -1  -7 -12    5.09    0.56
  -1  -7 -12    5.37    0.57
  -1  -7 -12    5.82    0.53
  -1  -7  12    5.43    0.43
  -1  -7  12    5.11    0.43
   1  -7 -12    5.89    0.57
   1  -7 -12    5.73    0.54
  -2  -7 -12   -0.90    0.35
   2  -7  12   -0.02    0.33
  -2  -7 -12   -0.14    0.37
  -2  -7 -12   -0.20    0.31
  -2  -7  12   -0.13    0.26
  -2   7 -12   -0.28    0.33
   2  -7 -12    0.10    0.35
   2  -7 -12   -0.50    0.34
  -2  -7  12   -0.34    0.27
  -3  -7 -12    2.48    0.50
  -3  -7 -12    2.81    0.49
  -3  -7 -12    2.72    0.44
   3  -7  12    2.58    0.48
  -3  -7  12    2.04    0.36
   3  -7 -12    2.41    0.50
  -3   7 -12    2.69    0.47
  -4  -7 -12    2.33    0.51
  -4  -7 -12    2.68    0.47
   4  -7  12    1.62    0.49
  -4   7  12    2.18    0.46
  -4  -7 -12    1.40    0.48
   4  -7 -12    2.86    0.52
  -4   7 -12    2.54    0.50
  -4  -7  12    1.36    0.38
   5  -7  12    1.43    0.50
   0  -8 -12   -0.20    0.38
   0  -8  12    0.45    0.28
   0  -8 -12   -0.13    0.34
   1  -8  12    0.83    0.33
  -1  -8 -12    1.21    0.44
  -1  -8 -12    1.72    0.45
  -1  -8 -12    1.02    0.39
   1  -8 -12    1.17    0.40
   1  -8 -12    0.90    0.43
  -1  -8  12    0.89    0.28
   2  -8  12    1.37    0.42
  -2  -8 -12    0.35    0.44
  -2  -8 -12    0.66    0.43
  -2  -8 -12    1.24    0.40
   2  -8 -12    0.64    0.40
   2  -8 -12    0.99    0.44
  -2  -8  12    0.83    0.28
  -3  -8 -12    3.22    0.49
  -3  -8 -12    4.49    0.60
   3  -8  12    4.28    0.55
  -3  -8  12    4.36    0.43
   3  -8 -12    4.70    0.60
  -3   8 -12    5.19    0.58
   0   0 -13    0.46    0.21
   0   0 -13    0.39    0.23
   0   0  13    0.03    0.24
   1   0  13   39.45    1.11
  -1   0  13   40.72    1.10
  -1   0 -13   40.61    0.96
   1   0 -13   38.71    1.08
  -1   0 -13   40.50    0.97
   1   0 -13   39.18    0.94
  -1   0 -13   40.29    1.10
  -1   0  13   39.37    1.09
   2   0  13    0.12    0.27
  -2   0 -13    0.32    0.26
  -2   0  13    0.08    0.21
   2   0 -13    0.11    0.21
  -2   0 -13    0.23    0.25
  -2   0 -13    0.29    0.25
   2   0 -13    0.18    0.23
  -3   0 -13    0.37    0.25
   3   0  13    0.01    0.28
  -3   0 -13    0.30    0.27
  -3   0 -13    0.31    0.28
  -3   0  13    0.28    0.30
  -3   0 -13   -0.05    0.24
  -4   0 -13    9.57    0.59
  -4   0 -13    9.51    0.56
  -4   0  13    9.28    0.64
  -4   0 -13   10.07    0.59
  -5   0 -13    8.69    0.62
  -5   0 -13    8.96    0.59
  -5   0 -13   10.03    0.63
  -5   0  13    8.52    0.69
  -6   0 -13    0.51    0.35
  -6   0 -13    0.56    0.37
  -7   0 -13    1.06    0.41
  -7   0 -13    0.82    0.44
  -7   0  13    1.87    0.47
  -8   0 -13    5.19    0.59
  -8   0  13    5.98    0.67
   0  -1  13   69.05    1.66
   0  -1 -13   70.91    1.68
   0   1 -13   68.70    1.62
   0  -1 -13   72.54    1.50
   0  -1  13   71.49    1.65
   0   1  13   72.38    1.67
   0   1 -13   71.92    1.41
  -1  -1 -13   20.23    0.74
  -1  -1 -13   20.48    0.69
   1   1 -13   20.17    0.57
   1  -1  13   21.11    0.76
  -1   1  13   20.07    0.75
  -1  -1 -13   19.72    0.68
   1  -1 -13   20.04    0.65
   1  -1 -13   20.64    0.75
  -1   1 -13   19.91    0.62
   1   1  13   19.50    0.73
  -1   1 -13   19.74    0.61
  -1  -1  13   19.91    0.76
  -1   1 -13   19.37    0.72
  -1  -1  13   19.92    0.73
  -1  -1  13   18.48    0.73
   2   1 -13   32.59    0.77
  -2  -1 -13   32.79    0.91
  -2   1  13   32.40    1.00
   2  -1  13   32.02    0.98
  -2  -1 -13   33.17    0.91
  -2   1 -13   32.13    0.97
  -2  -1  13   33.13    0.99
  -2   1 -13   32.02    0.87
  -2  -1  13   33.32    1.00
   2   1  13   31.52    0.95
   2  -1 -13   31.06    1.00
  -2   1 -13   33.39    0.85
  -2   1 -13   32.47    0.91
  -3  -1 -13   38.38    0.96
  -3  -1 -13   38.38    1.03
  -3  -1 -13   38.38    1.16
  -3   1  13   37.51    1.15
  -3  -1 -13   37.72    1.06
  -3  -1  13   39.30    1.15
  -3   1 -13   37.88    1.12
  -3   1 -13   38.63    1.03
   3  -1 -13   36.27    1.13
  -3   1 -13   37.77    1.03
  -3   1 -13   38.54    1.01
  -4  -1 -13   24.90    0.87
  -4  -1 -13   25.19    0.84
  -4  -1 -13   24.38    0.78
  -4  -1 -13   25.54    0.96
  -4   1 -13   26.97    0.88
  -4  -1  13   25.11    0.94
  -4   1 -13   25.26    0.86
  -4   1 -13   24.54    0.84
  -5  -1 -13   19.87    0.85
  -5  -1 -13   21.51    0.94
  -5  -1 -13   21.45    0.77
  -5  -1 -13   19.66    0.80
  -5   1 -13   18.85    0.81
  -5  -1  13   21.75    0.95
  -5   1 -13   19.04    0.80
  -6  -1 -13    0.20    0.39
  -6  -1 -13   -0.25    0.31
  -6   1 -13    0.57    0.37
  -6   1 -13    0.42    0.40
  -6  -1  13    0.24    0.43
  -7  -1 -13    1.32    0.47
  -7   1  13    1.37    0.46
  -7  -1 -13    0.75    0.39
  -7   1 -13    1.69    0.45
  -7   1 -13    1.11    0.42
  -8   1  13    2.85    0.57
  -8  -1  13    3.46    0.58
  -8   1 -13    4.14    0.57
   0   2  13    3.40    0.35
   0  -2 -13    2.94    0.36
   0  -2  13    3.15    0.34
   0  -2  13    3.68    0.27
   0  -2 -13    3.77    0.35
   0   2 -13    4.01    0.27
   0  -2  13    3.11    0.35
   1   2 -13    4.56    0.26
  -1   2  13    4.69    0.39
  -1  -2 -13    3.63    0.35
   1  -2  13    4.46    0.38
   1  -2  13    4.50    0.40
  -1  -2 -13    4.58    0.41
  -1  -2  13    4.97    0.39
   1  -2 -13    4.21    0.40
  -1  -2  13    4.26    0.40
  -1   2 -13    4.72    0.36
   1  -2 -13    4.80    0.38
  -1   2 -13    4.53    0.32
  -2   2  13   52.36    1.40
   2   2 -13   54.59    1.05
  -2  -2 -13   52.56    1.40
  -2   2  13   56.05    1.42
   2  -2  13   54.62    1.40
  -2  -2 -13   51.14    1.29
  -2  -2  13   55.08    1.38
   2  -2 -13   55.29    1.41
  -2   2 -13   51.72    1.27
  -2   2 -13   54.88    1.19
  -2  -2  13   52.32    1.36
  -2   2 -13   53.57    1.20
  -3  -2 -13    2.87    0.37
  -3  -2 -13    2.36    0.37
  -3  -2 -13    1.61    0.32
   3  -2  13    2.86    0.39
  -3   2 -13    2.29    0.34
   3  -2 -13    0.76    0.29
  -3   2 -13    2.16    0.35
  -3  -2  13    2.06    0.36
  -3   2 -13    2.47    0.31
  -4  -2 -13   27.37    0.79
  -4  -2 -13   27.85    0.95
   4  -2  13   28.25    1.05
  -4  -2 -13   27.61    0.94
  -4  -2 -13   29.14    1.04
  -4   2 -13   28.48    0.92
  -4  -2  13   27.20    0.99
  -4   2 -13   26.95    0.94
  -5  -2 -13   19.35    0.93
  -5  -2 -13   19.08    0.85
  -5  -2 -13   18.08    0.83
  -5  -2 -13   18.82    0.69
  -5   2 -13   20.02    0.85
  -5   2 -13   17.75    0.80
  -5  -2  13   19.81    0.94
  -6   2  13    1.01    0.43
  -6  -2 -13    0.70    0.37
  -6  -2 -13    1.57    0.45
  -6   2 -13    0.98    0.40
  -6  -2  13    1.59    0.47
  -6   2 -13    2.40    0.46
  -7  -2 -13    2.57    0.53
  -7   2  13    2.04    0.50
  -7  -2  13    2.23    0.56
  -7   2 -13    2.54    0.49
  -8   2  13   11.84    0.88
  -8  -2  13   13.99    0.88
  -8   2 -13   14.49    0.91
   0  -3  13    0.19    0.17
   0   3 -13   -0.07    0.14
   0  -3  13   -0.15    0.23
   0   3 -13   -0.03    0.13
   0  -3  13    0.02    0.25
   0  -3 -13    0.29    0.26
   1   3 -13   47.42    0.90
   1  -3  13   47.86    1.26
   1  -3  13   45.59    1.25
   1   3 -13   47.26    0.89
  -1  -3 -13   49.12    1.31
   1  -3 -13   47.71    1.19
  -1  -3  13   48.00    1.25
  -1  -3  13   45.36    1.23
   1  -3 -13   47.47    1.31
  -1   3 -13   47.95    1.03
  -2  -3 -13   71.96    1.67
   2  -3  13   73.84    1.78
  -2  -3 -13   71.32    1.66
  -2  -3 -13   76.77    1.81
  -2   3 -13   72.99    1.64
   2  -3 -13   73.44    1.82
  -2  -3  13   73.95    1.74
  -2   3 -13   73.97    1.54
  -2  -3  13   74.23    1.74
  -3  -3 -13   26.94    0.98
  -3  -3 -13   26.73    0.89
   3  -3  13   27.98    0.98
  -3  -3 -13   26.12    0.90
  -3  -3  13   28.00    0.94
  -3   3 -13   28.00    0.84
   3  -3 -13   27.61    0.99
  -3   3 -13   26.12    0.90
  -4  -3 -13   13.84    0.78
   4  -3  13   14.49    0.85
  -4  -3 -13   13.52    0.72
  -4  -3 -13   13.46    0.68
  -4  -3  13   14.71    0.76
  -4   3 -13   13.12    0.71
  -4   3 -13   13.31    0.65
   4  -3 -13   12.67    0.80
  -5  -3 -13    4.39    0.54
  -5   3  13    3.70    0.50
   5  -3  13    3.75    0.54
  -5  -3 -13    3.81    0.52
  -5  -3 -13    4.97    0.55
  -5   3 -13    3.86    0.49
  -5   3 -13    4.39    0.50
  -5  -3  13    3.88    0.52
  -6  -3 -13    1.43    0.47
  -6   3  13    1.32    0.46
  -6  -3 -13    1.34    0.44
  -6  -3 -13    1.51    0.47
  -6   3 -13    1.24    0.42
  -6  -3  13    1.41    0.49
  -7  -3 -13    1.43    0.52
  -7   3  13    1.59    0.49
  -7  -3  13    1.37    0.54
  -7   3 -13    2.03    0.49
   0  -4 -13    4.32    0.44
   0  -4  13    5.45    0.43
   0  -4  13    5.09    0.41
   0  -4 -13    5.01    0.45
  -1  -4 -13   11.96    0.67
   1  -4  13   12.20    0.64
   1  -4  13   10.89    0.60
  -1  -4 -13   10.90    0.58
  -1  -4  13   12.37    0.62
   1  -4 -13   10.56    0.55
   1  -4 -13   11.24    0.66
  -1  -4  13   10.80    0.59
  -2  -4 -13    1.83    0.37
  -2  -4 -13    2.07    0.39
   2  -4  13    2.19    0.38
  -2  -4 -13    2.45    0.38
  -2  -4  13    2.20    0.37
  -2   4 -13    2.37    0.38
   2  -4 -13    2.43    0.40
  -2  -4  13    2.21    0.33
  -3  -4 -13    5.27    0.51
  -3  -4 -13    5.08    0.49
   3  -4  13    4.56    0.48
  -3  -4 -13    4.89    0.50
   3  -4 -13    4.69    0.51
  -3   4 -13    4.71    0.48
  -3  -4  13    5.17    0.48
  -4   4  13    9.36    0.69
  -4  -4 -13    9.75    0.72
  -4  -4 -13    8.72    0.66
  -4  -4 -13    9.39    0.61
   4  -4  13   10.35    0.79
  -4  -4  13    9.57    0.67
   4  -4 -13   10.54    0.77
  -4   4 -13   10.05    0.67
  -5  -4 -13   16.04    0.85
  -5   4  13   14.68    0.84
  -5  -4 -13   14.41    0.86
   5  -4  13   15.38    0.95
  -5  -4 -13   13.67    0.79
  -5  -4  13   14.37    0.82
  -5   4 -13   15.56    0.82
  -6  -4 -13   22.44    1.00
  -6  -4 -13   25.02    1.12
  -6  -4 -13   25.33    1.03
  -6   4  13   20.47    0.99
  -6  -4  13   24.43    1.09
  -6   4 -13   24.71    1.03
  -7   4  13    0.29    0.45
  -7  -4 -13    0.70    0.47
  -7   4 -13    0.88    0.45
  -7  -4  13   -0.09    0.49
   0  -5  13    8.76    0.58
   0  -5  13    9.95    0.56
   0  -5 -13    9.44    0.62
   0  -5 -13    8.77    0.64
  -1  -5 -13   13.32    0.73
   1  -5  13   12.45    0.64
  -1  -5 -13   13.66    0.70
  -1   5  13   13.99    0.63
  -1  -5  13   12.66    0.62
   1  -5 -13   13.13    0.73
   1  -5 -13   13.18    0.69
  -1  -5  13   13.34    0.65
  -1  -5  13   13.70    0.66
  -2  -5 -13    0.89    0.35
  -2  -5 -13    1.15    0.39
  -2  -5 -13    0.74    0.38
  -2   5  13    1.07    0.34
   2  -5  13    0.62    0.33
  -2  -5  13    0.44    0.29
   2  -5 -13    0.75    0.35
  -2  -5  13    0.46    0.32
  -2   5 -13    0.42    0.32
  -3   5  13    2.41    0.42
   3  -5  13    2.72    0.44
  -3  -5 -13    2.81    0.47
  -3  -5 -13    2.53    0.44
  -3  -5 -13    2.62    0.43
   3  -5 -13    3.73    0.50
  -3  -5  13    2.37    0.41
  -3   5 -13    3.03    0.44
   4  -5  13    0.66    0.42
  -4  -5 -13    0.69    0.37
  -4  -5 -13    0.13    0.39
  -4   5  13    0.60    0.39
  -4  -5 -13    0.67    0.41
  -4  -5  13   -0.31    0.36
  -4   5 -13    0.15    0.36
   4  -5 -13    1.14    0.41
  -5   5  13    7.52    0.65
  -5  -5 -13    7.24    0.69
   5  -5  13    7.58    0.71
  -5  -5 -13    8.15    0.68
  -5  -5 -13    6.44    0.62
  -5  -5  13    6.85    0.62
  -5   5 -13    6.99    0.63
  -6   5  13    0.78    0.45
  -6  -5 -13    0.48    0.46
  -6  -5 -13    0.67    0.47
  -6  -5 -13    0.38    0.45
  -6   5 -13    0.10    0.42
  -6  -5  13    0.18    0.45
   0  -6 -13    0.96    0.40
   0  -6  13    1.28    0.33
   0  -6 -13    1.62    0.38
  -1  -6 -13    9.61    0.69
  -1  -6 -13    8.08    0.59
   1  -6  13    9.11    0.59
  -1  -6 -13    8.51    0.64
  -1  -6  13    9.54    0.55
   1  -6 -13    9.90    0.70
  -1  -6  13    9.17    0.59
   1  -6 -13    9.49    0.65
  -2   6  13    0.56    0.32
   2  -6  13    0.03    0.32
  -2  -6 -13    0.44    0.36
  -2  -6 -13    0.57    0.38
  -2  -6 -13    0.93    0.36
   2  -6 -13    0.50    0.36
   2  -6 -13    0.30    0.33
  -2  -6  13   -0.29    0.31
  -2   6 -13    0.48    0.34
  -3   6  13    5.20    0.52
  -3  -6 -13    4.50    0.51
   3  -6  13    4.60    0.53
  -3  -6 -13    3.95    0.53
  -3  -6 -13    5.54    0.59
   3  -6 -13    4.66    0.57
  -3   6 -13    4.93    0.54
  -3  -6  13    4.32    0.46
  -4  -6 -13    8.06    0.70
  -4  -6 -13    9.14    0.70
   4  -6  13    9.89    0.81
  -4   6  13    7.68    0.64
  -4  -6 -13    7.63    0.64
   4  -6 -13    9.31    0.80
  -4  -6  13    8.09    0.64
  -4   6 -13    8.50    0.68
   5  -6  13    2.33    0.54
  -5  -6 -13    1.20    0.44
  -5  -6 -13    1.65    0.49
  -5   6  13    2.10    0.51
  -5  -6 -13    1.93    0.49
  -5  -6  13    2.89    0.48
  -5   6 -13    1.99    0.49
   0  -7 -13    0.87    0.36
   0  -7 -13   -0.32    0.35
   0  -7  13    0.38    0.29
  -1  -7 -13    3.35    0.52
  -1  -7 -13    3.20    0.50
  -1  -7 -13    3.80    0.49
   1  -7  13    3.32    0.43
   1  -7 -13    3.36    0.48
   1  -7 -13    4.61    0.55
  -1  -7  13    3.69    0.38
  -2  -7 -13   13.72    0.78
  -2  -7 -13   12.84    0.79
  -2  -7 -13   14.41    0.81
   2  -7  13   13.86    0.73
   2  -7 -13   13.78    0.85
  -2   7 -13   14.22    0.77
  -2  -7  13   13.92    0.63
  -2  -7  13   13.41    0.67
   2  -7 -13   13.51    0.78
   3  -7  13    4.75    0.58
  -3  -7 -13    3.96    0.54
  -3  -7 -13    3.45    0.50
  -3  -7 -13    4.49    0.58
   3  -7 -13    3.96    0.56
  -3   7 -13    3.86    0.52
  -3  -7  13    3.64    0.44
  -4  -7 -13    1.33    0.46
  -4  -7 -13   -0.07    0.38
  -4  -7 -13    0.38    0.47
   4  -7  13    0.98    0.46
  -4   7 -13    0.42    0.41
   4  -7 -13    0.05    0.42
  -4  -7  13   -0.02    0.36
   0  -8 -13    1.65    0.48
   0  -8  13    1.62    0.33
   0  -8 -13    1.69    0.42
   1  -8  13   14.00    0.71
  -1  -8 -13   16.38    0.85
  -1  -8 -13   14.04    0.82
  -1  -8 -13   15.97    0.85
   1  -8 -13   16.21    0.86
  -1  -8  13   14.08    0.62
   1  -8 -13   13.45    0.84
  -2  -8 -13    5.13    0.55
   2  -8  13    4.70    0.51
  -2  -8 -13    4.98    0.62
  -2  -8 -13    6.03    0.63
   2  -8 -13    5.25    0.60
  -2  -8  13    4.91    0.43
   0   0  14   99.39    2.21
   0   0 -14   97.03    2.19
   0   0 -14  101.04    1.94
  -1   0  14    2.97    0.34
  -1   0 -14    5.30    0.41
  -1   0 -14    5.33    0.43
   1   0 -14    5.30    0.38
   1   0 -14    5.83    0.43
   1   0  14    4.87    0.43
  -1   0 -14    4.59    0.36
  -1   0  14    3.31    0.36
   2   0  14    0.87    0.31
  -2   0 -14    1.03    0.28
  -2   0 -14    1.78    0.29
  -2   0 -14    1.03    0.29
  -2   0  14    0.40    0.28
   2   0 -14    0.93    0.28
   2   0 -14    0.76    0.25
  -3   0 -14    1.65    0.35
  -3   0 -14    1.30    0.33
  -3   0  14    1.58    0.37
  -3   0 -14    1.85    0.34
   3   0  14    1.66    0.35
  -3   0 -14    1.77    0.31
  -4   0 -14   51.08    1.32
  -4   0 -14   47.66    1.30
  -4   0 -14   49.95    1.25
  -4   0  14   51.08    1.45
  -5   0 -14    3.87    0.44
  -5   0 -14    5.09    0.51
  -5   0  14    4.38    0.55
  -5   0 -14    5.38    0.53
  -6   0 -14   16.89    0.83
  -6   0 -14   16.31    0.78
  -7   0 -14   12.08    0.75
  -7   0 -14   11.86    0.79
  -7   0  14   11.05    0.81
  -8   0  14   10.77    0.83
  -8   0 -14   10.16    0.76
   0  -1  14   61.75    1.52
   0  -1 -14   62.02    1.55
   0  -1 -14   62.40    1.37
   0   1 -14   61.07    1.28
   0   1 -14   60.68    1.48
   0   1  14   62.59    1.53
  -1   1  14   24.20    0.85
   1  -1  14   24.29    0.84
  -1  -1 -14   23.32    0.73
  -1  -1 -14   23.50    0.74
   1   1 -14   23.52    0.64
  -1  -1 -14   23.56    0.83
  -1   1 -14   23.38    0.68
  -1  -1  14   22.49    0.80
   1  -1 -14   23.94    0.73
   1   1  14   22.16    0.79
  -1  -1  14   22.32    0.81
  -1   1 -14   23.68    0.71
  -1   1 -14   23.62    0.81
  -1  -1  14   23.82    0.84
   1  -1 -14   23.49    0.84
   2   1 -14    1.92    0.25
  -2  -1 -14    1.91    0.32
  -2  -1 -14    0.40    0.24
   2  -1  14    1.32    0.32
  -2  -1 -14    1.72    0.33
  -2   1  14    1.55    0.35
  -2   1 -14    1.39    0.31
  -2  -1  14    1.45    0.35
   2   1  14    1.39    0.31
  -2   1 -14    2.16    0.32
  -2   1 -14    1.85    0.28
  -2   1 -14    1.70    0.30
   2  -1 -14    1.97    0.33
   2  -1 -14    1.90    0.30
  -3   1  14   10.86    0.70
   3  -1  14   10.43    0.63
  -3  -1 -14   10.94    0.60
  -3  -1 -14   11.50    0.61
  -3  -1 -14   11.15    0.67
  -3   1 -14    9.30    0.55
  -3  -1  14   11.17    0.65
   3  -1 -14   12.00    0.70
  -3   1 -14   11.07    0.54
  -3   1 -14   10.51    0.58
  -4  -1 -14    5.30    0.51
  -4  -1 -14    5.85    0.54
  -4  -1 -14    5.43    0.42
  -4  -1 -14    4.44    0.44
  -4   1 -14    5.72    0.50
  -4  -1  14    5.36    0.52
  -4   1 -14    5.25    0.47
  -4   1 -14    5.07    0.45
  -5  -1 -14   24.94    0.94
  -5  -1 -14   24.98    0.85
  -5  -1 -14   25.02    0.94
  -5  -1  14   25.57    1.03
  -5   1 -14   26.27    0.93
  -5   1 -14   26.44    0.92
  -6  -1 -14   -0.18    0.38
  -6  -1 -14    0.72    0.40
  -6  -1 -14    0.44    0.34
  -6  -1  14    0.93    0.46
  -6   1 -14    0.16    0.36
  -6   1 -14    0.66    0.41
  -7   1  14   18.37    0.95
  -7  -1 -14   17.63    0.83
  -7  -1 -14   17.77    0.92
  -7   1 -14   20.14    0.92
  -7   1 -14   17.90    0.89
  -8   1  14    2.52    0.56
  -8  -1  14    2.52    0.56
  -8   1 -14    2.50    0.53
   0   2 -14   59.98    1.20
   0  -2 -14   59.74    1.36
   0  -2  14   57.86    1.46
   0   2 -14   60.65    1.19
   0  -2 -14   56.41    1.50
   0  -2  14   56.10    1.46
   0   2  14   58.03    1.45
   1  -2  14   12.61    0.65
  -1  -2 -14   13.43    0.60
  -1  -2 -14   12.80    0.67
   1  -2  14   12.92    0.65
  -1   2  14   13.15    0.65
  -1  -2  14   12.69    0.64
   1  -2 -14   12.58    0.65
  -1  -2  14   13.14    0.64
  -1  -2  14   13.42    0.67
   1  -2 -14   13.17    0.59
  -1   2 -14   12.55    0.46
  -1   2 -14   13.29    0.51
  -2  -2 -14   10.19    0.64
   2  -2  14    8.26    0.59
  -2  -2 -14    9.84    0.54
  -2  -2 -14    9.14    0.52
   2  -2 -14    8.96    0.62
  -2   2 -14    9.48    0.44
  -2   2 -14    8.59    0.56
  -2  -2  14    8.81    0.61
  -2   2 -14    9.35    0.48
  -3  -2 -14   14.18    0.74
   3   2 -14   12.43    0.43
  -3  -2 -14   14.25    0.64
   3  -2  14   12.97    0.72
  -3  -2 -14   13.08    0.63
  -3   2 -14   12.20    0.64
  -3   2 -14   13.30    0.61
  -3  -2  14   12.20    0.70
  -3   2 -14   13.27    0.56
  -4  -2 -14   43.85    1.26
  -4  -2 -14   46.08    1.28
  -4  -2 -14   46.36    1.39
   4  -2  14   45.44    1.38
  -4   2 -14   46.96    1.24
  -4  -2  14   45.56    1.35
  -4   2 -14   45.00    1.26
  -5  -2 -14    5.53    0.57
  -5  -2 -14    5.97    0.55
  -5  -2 -14    6.42    0.57
  -5  -2 -14    5.70    0.43
  -5  -2  14    5.13    0.57
  -5   2 -14    5.60    0.54
  -5   2 -14    5.25    0.53
  -6   2  14    0.68    0.42
  -6  -2 -14    0.07    0.35
  -6  -2 -14    0.09    0.37
  -6   2 -14    0.11    0.37
  -6   2 -14    0.97    0.42
  -6  -2  14    0.23    0.43
  -7  -2 -14    4.20    0.58
  -7   2  14    5.09    0.62
  -7   2 -14    4.77    0.63
  -7   2 -14    4.28    0.56
   0  -3  14    6.16    0.51
   0  -3  14    5.55    0.34
   0  -3 -14    5.51    0.41
   0   3 -14    5.98    0.27
   0  -3 -14    5.99    0.48
   0  -3  14    5.66    0.44
   1   3 -14   11.84    0.35
   1  -3  14   11.55    0.63
  -1  -3 -14   12.31    0.55
  -1  -3 -14   10.96    0.66
   1   3 -14   11.66    0.35
  -1  -3  14   11.17    0.63
  -1   3 -14   11.69    0.47
   1  -3 -14   10.34    0.54
  -1  -3  14   11.44    0.64
  -1  -3  14   11.29    0.62
   1  -3 -14   10.95    0.66
  -2  -3 -14    7.65    0.54
   2  -3  14    6.68    0.55
  -2  -3 -14    7.20    0.55
  -2  -3 -14    6.82    0.51
   2  -3 -14    7.52    0.62
  -2   3 -14    8.38    0.47
  -2  -3  14    8.11    0.59
  -2   3 -14    7.19    0.52
  -3  -3 -14   68.50    1.64
   3  -3  14   66.44    1.73
  -3  -3 -14   63.93    1.58
  -3  -3 -14   65.35    1.73
   3  -3 -14   65.95    1.77
  -3   3 -14   67.83    1.60
  -3  -3  14   66.01    1.68
  -3   3 -14   65.71    1.50
  -4  -3 -14    2.96    0.45
   4  -3  14    2.71    0.45
  -4  -3 -14    2.20    0.45
  -4  -3 -14    3.12    0.43
  -4  -3  14    2.81    0.45
   4  -3 -14    2.71    0.45
  -4   3 -14    2.23    0.39
  -4   3 -14    1.74    0.40
  -5  -3 -14    8.06    0.61
  -5  -3 -14    9.17    0.68
  -5   3  14    7.12    0.62
  -5  -3 -14    7.85    0.67
  -5  -3  14    7.03    0.63
  -5   3 -14    8.17    0.64
  -5   3 -14    8.59    0.62
  -6  -3 -14   -0.09    0.41
  -6  -3 -14    0.46    0.42
  -6  -3 -14    0.54    0.43
  -6   3  14   -0.56    0.39
  -6   3 -14    0.20    0.38
  -6  -3  14    0.00    0.43
  -7  -3 -14    4.41    0.63
  -7   3  14    3.25    0.59
  -7   3 -14    4.28    0.58
  -7  -3  14    4.12    0.65
   0  -4 -14    6.67    0.52
   0  -4  14    6.92    0.57
   0  -4 -14    6.57    0.53
   0  -4  14    7.01    0.53
   1  -4  14    3.76    0.41
  -1  -4 -14    3.98    0.43
  -1  -4 -14    3.21    0.42
   1  -4 -14    3.38    0.38
  -1  -4  14    3.04    0.37
   1  -4 -14    3.54    0.43
  -1  -4  14    3.18    0.39
  -1  -4  14    3.62    0.42
  -2  -4 -14   39.12    1.17
  -2  -4 -14   39.64    1.19
   2  -4  14   41.33    1.22
  -2  -4 -14   43.14    1.26
  -2   4 -14   38.58    1.14
  -2  -4  14   40.33    1.19
   2  -4 -14   41.10    1.26
  -3  -4 -14   16.53    0.81
  -3  -4 -14   18.00    0.81
  -3  -4 -14   19.79    0.88
   3  -4  14   17.76    0.83
   3  -4 -14   18.47    0.89
  -3  -4  14   19.88    0.82
  -3   4 -14   17.64    0.79
   4  -4  14    5.60    0.57
  -4  -4 -14    5.36    0.56
  -4  -4 -14    5.97    0.59
  -4  -4 -14    4.92    0.54
  -4   4  14    4.54    0.52
  -4  -4  14    5.77    0.55
   4  -4 -14    5.43    0.59
  -4   4 -14    5.16    0.53
  -5  -4 -14    9.82    0.70
  -5   4  14   10.40    0.77
   5  -4  14   12.43    0.90
  -5  -4 -14   10.75    0.74
  -5  -4 -14   12.17    0.84
  -5  -4  14   11.56    0.79
  -5   4 -14   11.19    0.75
  -6   4  14    8.02    0.71
  -6  -4 -14    8.41    0.72
  -6  -4 -14    7.48    0.73
  -6  -4 -14    9.01    0.76
  -6  -4  14    8.02    0.72
  -6   4 -14    7.98    0.69
  -7   4  14   10.17    0.81
  -7  -4 -14   12.03    0.86
  -7   4 -14   10.50    0.81
  -7  -4  14   11.81    0.94
   0  -5 -14    1.47    0.37
   0  -5 -14    1.82    0.39
   0  -5  14    1.59    0.35
  -1  -5 -14   27.37    1.01
  -1  -5 -14   26.78    0.96
   1  -5  14   27.14    0.94
   1  -5 -14   25.43    1.01
  -1  -5  14   24.91    0.87
   1  -5 -14   26.65    0.93
   2  -5  14   19.74    0.84
  -2   5  14   18.83    0.78
  -2  -5 -14   18.28    0.84
  -2  -5 -14   18.94    0.88
  -2  -5 -14   20.49    0.85
   2  -5 -14   18.90    0.79
  -2  -5  14   19.34    0.81
   2  -5 -14   18.99    0.90
  -2   5 -14   18.89    0.81
   3  -5  14    5.03    0.54
  -3  -5 -14    3.32    0.48
  -3   5  14    5.20    0.50
  -3  -5 -14    4.57    0.55
  -3  -5 -14    4.68    0.51
   3  -5 -14    4.01    0.52
  -3   5 -14    4.08    0.49
  -4   5  14    0.13    0.38
  -4  -5 -14    0.55    0.41
   4  -5  14    0.43    0.42
  -4  -5 -14    0.56    0.42
  -4  -5 -14    0.46    0.39
   4  -5 -14    0.84    0.41
  -4  -5  14    0.02    0.38
  -4   5 -14    0.11    0.36
  -5  -5 -14    4.30    0.59
  -5  -5 -14    5.54    0.61
   5  -5  14    5.62    0.66
  -5  -5 -14    5.31    0.60
  -5   5  14    4.87    0.59
  -5  -5  14    4.72    0.57
  -5   5 -14    5.53    0.59
  -6  -5 -14    1.83    0.53
  -6  -5 -14    1.70    0.51
  -6   5  14    1.51    0.50
  -6  -5 -14    1.50    0.50
  -6  -5  14    2.16    0.52
  -6   5 -14    1.64    0.50
   0  -6 -14    2.19    0.42
   0  -6  14    1.57    0.35
   0  -6 -14    2.49    0.45
  -1  -6 -14   10.63    0.73
  -1  -6 -14    9.99    0.69
  -1  -6 -14   10.65    0.70
   1  -6  14    9.13    0.61
   1  -6 -14   12.03    0.76
   1  -6 -14   11.40    0.70
  -1  -6  14   10.24    0.59
  -2  -6 -14   -0.03    0.33
   2  -6  14    0.86    0.37
  -2  -6 -14    0.39    0.37
  -2   6  14    0.41    0.32
  -2  -6 -14    0.43    0.39
  -2   6 -14    0.24    0.34
  -2  -6  14    0.33    0.34
   2  -6 -14    0.58    0.38
   2  -6 -14    0.36    0.38
  -3  -6 -14    0.66    0.42
  -3  -6 -14    0.41    0.42
  -3   6  14    1.22    0.38
  -3  -6 -14    1.03    0.39
   3  -6  14    0.81    0.39
   3  -6 -14    0.68    0.40
  -3  -6  14    0.76    0.37
  -3   6 -14    1.40    0.40
  -4  -6 -14    4.04    0.54
  -4   6  14    4.61    0.56
  -4  -6 -14    5.01    0.61
   4  -6  14    5.70    0.63
  -4  -6 -14    5.17    0.62
   4  -6 -14    4.93    0.63
  -4   6 -14    4.94    0.57
  -4  -6  14    4.67    0.53
   5  -6  14    0.94    0.50
  -5  -6 -14    1.44    0.50
  -5   6  14    1.32    0.47
  -5  -6 -14    0.30    0.42
  -5  -6 -14    0.46    0.48
  -5   6 -14    0.46    0.43
  -5  -6  14    1.46    0.47
   0  -7 -14    4.08    0.51
   0  -7 -14    4.64    0.56
   0  -7  14    3.81    0.43
   1  -7  14    4.19    0.46
  -1  -7 -14    5.65    0.60
  -1  -7 -14    3.91    0.52
  -1  -7 -14    5.39    0.59
  -1  -7  14    4.01    0.42
   1  -7 -14    4.52    0.54
   1  -7 -14    4.51    0.55
  -2  -7 -14    2.05    0.45
  -2  -7 -14    2.21    0.50
  -2  -7 -14    2.91    0.53
   2  -7  14    2.65    0.45
  -2  -7  14    2.25    0.40
  -2  -7  14    2.67    0.38
   2  -7 -14    2.93    0.48
   2  -7 -14    2.65    0.49
  -3  -7 -14    1.74    0.50
  -3  -7 -14    0.49    0.41
   3  -7  14    0.86    0.43
  -3  -7 -14    1.83    0.50
   3  -7 -14    1.41    0.46
   3  -7 -14    0.94    0.44
  -3  -7  14    1.93    0.41
  -3   7 -14    1.42    0.44
  -4  -7 -14    2.82    0.55
  -4  -7 -14    2.32    0.55
   4  -7  14    2.10    0.53
  -4  -7 -14    2.25    0.47
  -4   7 -14    2.14    0.50
   4  -7 -14    3.03    0.57
  -4  -7  14    2.47    0.45
   0  -8 -14    3.70    0.57
   0  -8 -14    5.19    0.56
   0  -8  14    3.78    0.43
   0  -8 -14    4.85    0.61
  -1  -8 -14    2.02    0.49
  -1  -8 -14    3.40    0.57
   1  -8  14    2.72    0.42
  -1  -8 -14    2.51    0.48
   1  -8 -14    2.12    0.48
  -1  -8  14    1.64    0.34
  -2  -8 -14    2.03    0.51
  -2  -8 -14    1.88    0.53
  -2  -8 -14    1.26    0.43
   2  -8  14    1.67    0.43
  -2  -8  14    2.27    0.35
   2  -8 -14    2.13    0.50
   0   0 -15    0.40    0.25
   0   0  15    0.19    0.25
   0   0 -15    0.40    0.24
   1   0  15  210.54    4.24
   1   0 -15  206.82    3.71
  -1   0 -15  209.18    4.22
  -1   0 -15  204.04    3.79
  -1   0 -15  206.58    3.75
   1   0 -15  205.25    4.22
   2   0  15   89.71    2.11
  -2   0 -15   93.07    2.14
  -2   0 -15   89.76    1.91
  -2   0  15   94.74    2.15
   2   0 -15   89.03    1.81
  -2   0 -15   89.24    1.89
   3   0  15    2.35    0.40
  -3   0  15    2.68    0.43
  -3   0 -15    2.13    0.34
  -3   0 -15    2.78    0.40
  -3   0 -15    2.63    0.39
  -3   0 -15    2.70    0.35
  -4   0 -15    0.92    0.32
  -4   0 -15    1.38    0.35
  -4   0  15    0.89    0.39
  -4   0 -15    1.40    0.39
  -5   0 -15    5.86    0.56
  -5   0 -15    5.60    0.49
  -5   0 -15    5.57    0.55
  -6   0 -15    1.37    0.40
  -6   0 -15    1.04    0.43
  -7   0 -15    1.73    0.48
  -7   0 -15    0.15    0.40
   0  -1  15   36.31    1.08
   0  -1 -15   35.80    0.96
   0   1  15   35.09    1.06
   0   1 -15   36.09    0.89
   0  -1 -15   36.34    1.10
   0   1 -15   34.38    1.03
  -1  -1 -15    1.34    0.28
  -1  -1 -15    1.41    0.31
  -1  -1 -15    1.02    0.30
  -1   1  15    1.48    0.34
   1  -1  15    1.68    0.34
   1   1 -15    1.28    0.24
  -1  -1  15    1.84    0.34
  -1   1 -15    1.64    0.30
   1   1  15    1.82    0.33
   1  -1 -15    1.79    0.29
  -1   1 -15    1.65    0.28
   1  -1 -15    1.73    0.33
  -1   1 -15    1.38    0.28
  -1  -1  15    1.67    0.35
  -2   1  15    1.85    0.37
  -2  -1 -15    1.12    0.30
   2   1 -15    2.12    0.27
   2  -1  15    2.43    0.38
  -2   1  15    2.53    0.41
  -2  -1 -15    2.48    0.37
  -2  -1 -15    2.35    0.36
  -2  -1  15    2.23    0.39
   2  -1 -15    2.14    0.32
  -2   1 -15    2.65    0.34
   2  -1 -15    1.93    0.35
  -2   1 -15    1.67    0.29
  -3  -1 -15   39.53    1.23
   3   1 -15   39.75    0.93
  -3  -1 -15   38.91    1.11
  -3  -1 -15   38.59    1.09
   3  -1  15   37.18    1.18
  -3   1  15   39.01    1.23
  -3  -1  15   39.61    1.21
  -3   1 -15   38.40    1.05
  -3   1 -15   38.66    1.07
  -3   1 -15   37.94    1.06
  -4  -1 -15    2.17    0.39
  -4  -1 -15    3.41    0.47
  -4  -1 -15    2.50    0.36
  -4  -1 -15    3.98    0.45
  -4  -1  15    3.25    0.48
  -4   1 -15    2.61    0.40
  -4   1 -15    3.53    0.42
  -4   1 -15    2.60    0.40
  -5  -1 -15    4.80    0.52
  -5  -1 -15    4.40    0.53
  -5  -1 -15    3.63    0.42
  -5  -1  15    5.13    0.58
  -5   1 -15    5.19    0.51
  -5   1 -15    4.94    0.54
  -6  -1 -15    1.26    0.42
  -6  -1 -15    0.76    0.36
  -6  -1 -15    1.31    0.41
  -6   1 -15    1.84    0.46
  -6   1 -15    0.75    0.38
  -7  -1 -15   13.02    0.83
  -7   1  15   13.28    0.85
  -7   1 -15   12.15    0.83
  -7   1 -15   13.62    0.82
   0   2 -15   18.99    0.59
   0  -2 -15   19.40    0.82
   0  -2  15   19.27    0.76
   0   2 -15   18.83    0.55
   0  -2 -15   19.25    0.72
  -1  -2 -15    2.00    0.33
  -1  -2 -15    1.25    0.31
   1   2 -15    1.89    0.23
   1  -2  15    1.85    0.35
  -1  -2 -15    1.87    0.35
   1  -2 -15    1.54    0.33
  -1  -2  15    1.80    0.35
  -1   2 -15    2.03    0.25
   1  -2 -15    2.03    0.35
  -1   2 -15    1.70    0.28
   2   2 -15   16.70    0.49
   2  -2  15   16.81    0.75
  -2  -2 -15   17.20    0.70
  -2  -2 -15   17.44    0.71
  -2  -2 -15   17.54    0.81
  -2   2 -15   18.09    0.65
  -2   2 -15   17.36    0.60
   2  -2 -15   16.48    0.65
  -2  -2  15   17.40    0.77
  -2   2 -15   16.32    0.70
   2  -2 -15   16.14    0.78
   3  -2  15   59.94    1.60
  -3  -2 -15   57.40    1.49
   3   2 -15   59.81    1.19
  -3  -2 -15   58.74    1.60
  -3  -2 -15   59.46    1.47
  -3   2 -15   59.40    1.39
  -3   2 -15   59.27    1.36
  -3   2 -15   56.40    1.43
  -3  -2  15   59.54    1.57
  -4  -2 -15   19.45    0.80
   4  -2  15   20.29    0.93
  -4  -2 -15   19.61    0.82
  -4  -2 -15   19.84    0.93
   4   2 -15   20.91    0.61
  -4   2 -15   20.03    0.80
  -4  -2  15   20.18    0.91
  -4   2 -15   21.07    0.83
  -5  -2 -15    2.82    0.37
  -5  -2 -15    3.66    0.52
  -5  -2 -15    3.28    0.50
  -5  -2 -15    2.54    0.45
  -5   2 -15    2.58    0.45
  -5  -2  15    3.12    0.52
  -5   2 -15    2.77    0.45
  -6   2  15   11.78    0.81
  -6  -2 -15   12.30    0.77
  -6  -2 -15    9.97    0.74
  -6   2 -15   10.65    0.73
  -6  -2  15   10.96    0.85
  -6   2 -15   11.52    0.76
  -7  -2 -15   11.68    0.82
  -7   2  15    8.90    0.75
  -7   2 -15    9.59    0.74
  -7   2 -15    7.77    0.72
   0  -3 -15   -0.38    0.22
   0  -3  15   -0.46    0.25
   0  -3 -15    0.02    0.28
   0   3 -15    0.11    0.17
   0   3 -15    0.14    0.14
   1  -3  15   14.03    0.70
   1   3 -15   15.16    0.43
  -1  -3 -15   15.11    0.65
   1   3 -15   14.23    0.42
  -1  -3 -15   14.67    0.75
  -1  -3  15   14.70    0.71
  -1   3 -15   13.97    0.53
  -1   3 -15   14.55    0.46
   1  -3 -15   14.42    0.63
   1  -3 -15   14.95    0.74
  -1  -3  15   14.52    0.71
  -2  -3 -15   35.10    1.05
  -2  -3 -15   36.94    1.16
  -2  -3 -15   33.97    1.06
   2  -3  15   34.85    1.12
  -2  -3  15   36.15    1.12
   2  -3 -15   33.42    1.01
  -2   3 -15   34.99    1.05
  -2   3 -15   35.79    0.94
   2  -3 -15   36.38    1.18
  -3  -3 -15    3.74    0.47
  -3  -3 -15    4.46    0.50
  -3  -3 -15    3.91    0.44
   3  -3  15    3.64    0.48
   3  -3 -15    4.78    0.51
  -3  -3  15    3.92    0.47
  -3   3 -15    3.58    0.42
  -3   3 -15    4.14    0.45
  -4  -3 -15    4.86    0.54
  -4  -3 -15    5.49    0.54
  -4  -3 -15    3.78    0.46
   4  -3  15    4.17    0.52
  -4  -3  15    4.29    0.51
  -4   3 -15    3.77    0.47
  -4   3 -15    4.87    0.48
  -5  -3 -15   19.73    0.88
  -5  -3 -15   19.25    0.99
  -5  -3 -15   20.45    0.91
  -5   3 -15   18.30    0.83
  -5  -3  15   18.95    0.95
  -5   3 -15   19.30    0.89
  -6   3  15    0.90    0.45
  -6  -3 -15    1.37    0.44
  -6  -3 -15    1.33    0.44
  -6  -3  15    1.17    0.50
  -6   3 -15    0.27    0.40
  -7   3  15    0.33    0.45
  -7  -3  15    0.32    0.52
  -7   3 -15   -0.06    0.43
   0  -4 -15   23.24    0.92
   0  -4 -15   21.97    0.83
   0  -4  15   23.22    0.85
  -1  -4 -15    4.43    0.48
   1  -4  15    4.79    0.48
  -1  -4 -15    5.40    0.51
   1  -4 -15    4.48    0.44
  -1  -4  15    4.79    0.47
  -1  -4  15    4.84    0.45
   1  -4 -15    4.58    0.49
  -1   4 -15    5.09    0.36
  -2  -4 -15   16.24    0.79
  -2  -4 -15   18.51    0.85
  -2  -4 -15   17.44    0.79
   2  -4  15   18.15    0.80
  -2   4 -15   18.78    0.63
  -2  -4  15   17.33    0.80
   2  -4 -15   17.42    0.86
  -2   4 -15   16.29    0.76
   2  -4 -15   16.85    0.72
  -3  -4 -15    6.38    0.57
  -3  -4 -15    6.78    0.59
  -3  -4 -15    7.95    0.69
   3  -4  15    6.69    0.59
   3  -4 -15    7.27    0.62
  -3   4 -15    7.58    0.58
  -3  -4  15    6.55    0.55
  -4   4  15    1.09    0.41
   4  -4  15    1.37    0.42
  -4  -4 -15    0.90    0.41
  -4  -4 -15    1.45    0.44
  -4  -4 -15    0.21    0.40
  -4  -4  15    1.48    0.42
  -4   4 -15    0.61    0.37
  -5   4  15    0.95    0.46
  -5  -4 -15    1.04    0.44
  -5  -4 -15    1.83    0.47
  -5  -4 -15    1.72    0.47
   5  -4  15    1.74    0.51
  -5  -4  15    3.02    0.52
  -5   4 -15    1.39    0.44
  -6  -4 -15   -0.51    0.43
  -6  -4 -15   -0.02    0.44
  -6  -4 -15    0.20    0.44
  -6   4  15    0.23    0.43
  -6   4 -15    0.36    0.41
  -6  -4  15    0.42    0.47
   0  -5  15   10.96    0.64
   0  -5 -15   12.28    0.75
   0  -5 -15   11.12    0.68
  -1  -5 -15    0.80    0.36
  -1  -5 -15   -0.10    0.35
   1  -5  15    0.40    0.33
  -1  -5 -15    0.12    0.35
   1  -5 -15   -0.22    0.31
   1  -5 -15   -0.06    0.34
  -1  -5  15    0.17    0.30
  -2  -5 -15    6.44    0.58
  -2  -5 -15    7.16    0.62
   2  -5  15    6.67    0.57
  -2  -5 -15    6.33    0.58
  -2   5  15    6.26    0.51
   2  -5 -15    6.25    0.55
   2  -5 -15    6.28    0.59
  -2   5 -15    7.24    0.57
  -2  -5  15    6.16    0.53
  -3   5  15    3.71    0.47
   3  -5  15    4.83    0.54
  -3  -5 -15    4.30    0.53
  -3  -5 -15    4.33    0.54
  -3  -5 -15    3.92    0.51
   3  -5 -15    4.14    0.54
  -3   5 -15    4.57    0.51
  -3  -5  15    4.54    0.50
   4  -5  15    3.91    0.56
  -4  -5 -15    3.25    0.51
  -4  -5 -15    2.73    0.51
  -4  -5 -15    2.16    0.48
  -4   5  15    3.56    0.52
  -4   5 -15    1.96    0.46
   4  -5 -15    2.92    0.52
  -4  -5  15    3.73    0.51
   5  -5  15   10.25    0.84
  -5  -5 -15    8.38    0.74
  -5   5  15   11.05    0.81
  -5  -5 -15    9.95    0.73
  -5  -5 -15    9.27    0.75
  -5  -5  15    9.84    0.77
  -5   5 -15    8.81    0.72
  -6  -5 -15    5.67    0.66
  -6  -5 -15    5.65    0.66
  -6   5  15    4.19    0.60
  -6  -5  15    4.82    0.64
  -6   5 -15    5.46    0.65
   0  -6 -15   10.44    0.74
   0  -6  15    9.28    0.62
   0  -6 -15    8.98    0.66
  -1  -6 -15    4.85    0.54
  -1  -6 -15    5.44    0.59
   1  -6  15    5.66    0.51
  -1  -6 -15    5.49    0.59
   1  -6 -15    6.21    0.59
  -1  -6  15    5.93    0.49
   1  -6 -15    6.01    0.59
  -2  -6 -15    1.09    0.41
   2  -6  15    0.42    0.36
  -2  -6 -15    0.91    0.42
  -2  -6 -15    0.35    0.41
  -2  -6  15    1.59    0.37
  -2   6 -15    1.00    0.38
   2  -6 -15    0.90    0.42
  -2  -6  15    1.48    0.40
   2  -6 -15    0.62    0.39
  -3  -6 -15    1.29    0.46
   3  -6  15    1.00    0.42
  -3   6  15    0.31    0.37
  -3  -6 -15    0.97    0.41
  -3  -6 -15    0.56    0.43
  -3   6 -15    0.37    0.39
   3  -6 -15    0.35    0.41
  -3  -6  15    0.37    0.39
  -4  -6 -15    4.56    0.59
  -4   6  15    4.64    0.56
  -4  -6 -15    4.48    0.60
  -4  -6 -15    3.73    0.54
   4  -6  15    5.97    0.66
  -4   6 -15    5.07    0.58
  -4  -6  15    4.10    0.53
   4  -6 -15    5.60    0.65
  -5  -6 -15    7.96    0.75
  -5   6  15    7.44    0.69
   5  -6  15    8.79    0.80
  -5  -6 -15    8.22    0.74
  -5  -6 -15    6.61    0.68
  -5  -6  15    6.72    0.64
  -5   6 -15    6.61    0.67
   0  -7  15    0.65    0.33
   0  -7 -15    0.74    0.40
   0  -7 -15    0.78    0.45
  -1  -7 -15    1.95    0.48
   1  -7  15    1.96    0.40
  -1  -7 -15    1.80    0.46
  -1  -7 -15    1.27    0.42
  -1  -7  15    1.16    0.35
   1  -7 -15    1.29    0.43
   1  -7 -15    1.48    0.46
   2  -7  15    8.34    0.67
  -2  -7 -15    8.47    0.73
  -2  -7 -15    9.16    0.74
  -2  -7 -15   11.32    0.79
   2  -7 -15   10.37    0.70
  -2  -7  15    8.97    0.59
   2  -7 -15    9.62    0.81
  -3  -7 -15    3.39    0.52
  -3  -7 -15    2.83    0.56
   3  -7  15    1.99    0.49
  -3  -7 -15    3.35    0.55
  -3  -7  15    2.68    0.47
  -3   7 -15    2.61    0.50
   3  -7 -15    2.52    0.54
   4  -7  15    9.30    0.78
  -4  -7 -15    7.79    0.70
  -4  -7  15    8.78    0.72
   4  -7 -15    8.20    0.78
  -4   7 -15    8.45    0.72
   0  -8 -15    0.46    0.43
   0  -8  15    0.06    0.32
   0  -8 -15    0.09    0.39
  -1  -8 -15   12.57    0.81
  -1  -8 -15   11.01    0.82
   1  -8  15   12.37    0.71
  -1  -8  15   11.43    0.63
   1  -8 -15   11.27    0.84
   0   0 -16   19.48    0.80
   0   0 -16   20.34    0.68
  -1   0 -16   10.54    0.54
   1   0  16   10.04    0.62
   1   0 -16   10.58    0.51
  -1   0 -16   11.17    0.64
  -1   0 -16   11.69    0.55
   1   0 -16   11.20    0.66
  -2   0 -16   64.24    1.47
  -2   0  16   64.54    1.66
  -2   0 -16   65.35    1.49
  -2   0 -16   63.77    1.67
   2   0  16   64.53    1.67
   2   0 -16   63.06    1.41
  -2   0  16   65.07    1.68
   3   0 -16   20.53    0.69
  -3   0  16   20.68    0.88
  -3   0 -16   21.36    0.76
  -3   0 -16   20.41    0.76
  -4   0 -16    2.74    0.39
  -4   0 -16    4.22    0.49
  -4   0 -16    2.32    0.41
  -4   0  16    2.85    0.49
  -5   0 -16   14.57    0.77
  -5   0 -16   13.99    0.76
  -5   0 -16   13.40    0.70
  -6   0 -16    0.96    0.41
  -6   0 -16    0.61    0.37
  -7   0 -16    1.01    0.42
  -7   0 -16    1.54    0.46
   0  -1 -16   80.72    1.95
   0  -1  16   81.79    1.94
   0  -1 -16   80.89    1.73
   0   1 -16   80.74    1.66
   0   1  16   82.07    1.94
   0   1 -16   80.45    1.64
   1   1 -16    3.48    0.32
   1  -1  16    3.29    0.41
  -1  -1 -16    1.64    0.30
  -1  -1 -16    3.15    0.39
  -1  -1 -16    3.97    0.41
  -1   1  16    3.52    0.42
   1   1  16    3.42    0.41
  -1   1 -16    3.29    0.33
  -1  -1  16    3.43    0.41
   1  -1 -16    3.46    0.42
  -1   1 -16    3.60    0.36
   1  -1 -16    3.60    0.37
  -2   1  16  102.04    2.34
   2  -1  16  101.43    2.33
  -2   1  16  101.60    2.33
  -2  -1 -16   96.38    2.11
   2   1 -16  101.46    1.94
  -2  -1 -16   98.94    2.09
  -2  -1  16  101.71    2.34
   2  -1 -16   95.92    2.31
  -2   1 -16   97.64    2.03
  -2   1 -16  100.81    2.05
   2  -1 -16  102.80    2.05
  -3  -1 -16    0.71    0.31
  -3  -1 -16    0.59    0.32
  -3  -1 -16    0.75    0.33
   3   1 -16    0.86    0.26
   3  -1  16    0.15    0.32
  -3   1 -16    0.20    0.31
  -3   1 -16    0.53    0.30
  -3  -1  16    0.78    0.38
  -3   1 -16    0.59    0.30
  -4  -1 -16    4.22    0.47
  -4  -1 -16    5.27    0.53
  -4   1 -16    3.83    0.47
  -4  -1  16    3.97    0.53
  -4   1 -16    4.28    0.46
  -4   1 -16    3.78    0.44
  -5  -1 -16    0.79    0.33
  -5  -1 -16    0.57    0.38
  -5  -1 -16    0.09    0.38
  -5  -1  16    1.08    0.45
  -5   1 -16   -0.29    0.32
  -5   1 -16    0.58    0.36
  -6  -1 -16   10.79    0.73
  -6  -1 -16    9.18    0.74
  -6  -1 -16    9.93    0.66
  -6   1 -16    9.88    0.73
  -6   1 -16    9.78    0.70
  -7   1  16   -0.49    0.41
  -7  -1 -16   -0.14    0.37
  -7   1 -16   -0.52    0.40
  -7   1 -16   -0.34    0.41
   0  -2 -16    0.06    0.28
   0  -2 -16    0.49    0.29
   0   2 -16    0.74    0.24
   0   2 -16    0.59    0.21
   0  -2  16    0.35    0.30
  -1  -2 -16   54.83    1.38
  -1  -2 -16   58.06    1.54
   1   2 -16   57.26    1.17
   1  -2  16   55.32    1.49
  -1  -2 -16   56.42    1.41
   1  -2 -16   54.04    1.34
   1  -2 -16   56.75    1.53
  -1  -2  16   56.66    1.49
  -1  -2  16   56.26    1.51
  -1   2 -16   56.71    1.22
  -1   2 -16   57.00    1.25
  -2  -2 -16    1.46    0.37
  -2  -2 -16    1.23    0.36
   2   2 -16    1.80    0.23
   2  -2  16    1.46    0.37
  -2  -2 -16    1.01    0.35
  -2  -2  16    1.27    0.39
  -2   2 -16    1.16    0.29
  -2   2 -16    1.34    0.28
   2  -2 -16    1.27    0.30
  -3  -2 -16    5.07    0.49
   3   2 -16    5.53    0.35
  -3  -2 -16    5.61    0.51
   3  -2  16    4.78    0.51
  -3  -2 -16    5.70    0.54
  -3   2 -16    5.25    0.48
  -3  -2  16    4.26    0.50
  -3   2 -16    5.55    0.46
  -3   2 -16    5.32    0.43
  -4  -2 -16   19.54    0.94
  -4  -2 -16   19.23    0.83
  -4  -2 -16   21.15    0.86
   4  -2  16   18.81    0.93
  -4  -2  16   19.53    0.93
  -4   2 -16   20.05    0.81
  -4   2 -16   19.32    0.83
  -5  -2 -16   18.86    0.90
  -5  -2 -16   19.19    0.88
  -5   2 -16   18.51    0.86
  -5   2 -16   20.18    0.88
  -5  -2  16   20.52    0.98
  -6  -2 -16    4.09    0.57
  -6  -2 -16    3.64    0.56
  -6  -2  16    3.57    0.60
  -6   2 -16    3.08    0.51
  -6   2 -16    3.07    0.51
  -7   2  16    4.38    0.60
  -7   2 -16    3.33    0.56
   0   3 -16   18.84    0.55
   0  -3 -16   20.18    0.88
   0  -3 -16   18.54    0.74
   0  -3  16   18.18    0.78
  -1  -3 -16    4.25    0.47
  -1  -3 -16    3.51    0.42
   1   3 -16    3.80    0.24
   1  -3  16    3.50    0.43
   1  -3 -16    3.88    0.45
  -1  -3  16    2.95    0.44
  -1   3 -16    3.58    0.28
  -1   3 -16    3.86    0.34
   1  -3 -16    3.64    0.40
  -1  -3  16    3.42    0.43
   2  -3  16   14.25    0.76
  -2  -3 -16   14.91    0.78
  -2  -3 -16   14.98    0.68
  -2  -3 -16   13.99    0.65
  -2   3 -16   14.31    0.71
   2  -3 -16   14.23    0.69
  -2   3 -16   14.19    0.59
  -2  -3  16   14.99    0.79
   2  -3 -16   13.99    0.79
  -3  -3 -16   14.28    0.70
  -3  -3 -16   13.56    0.69
   3  -3  16   14.70    0.79
  -3  -3 -16   14.70    0.82
  -3   3 -16   13.38    0.71
   3  -3 -16   15.51    0.84
  -3   3 -16   13.33    0.65
  -3  -3  16   13.70    0.79
   4  -3  16    8.41    0.72
  -4  -3 -16    8.48    0.73
  -4  -3 -16    8.38    0.61
  -4  -3 -16    7.94    0.64
  -4   3 -16    7.40    0.56
  -4   3 -16    7.44    0.60
  -4  -3  16    8.03    0.66
  -5  -3 -16    3.82    0.56
  -5  -3 -16    2.72    0.48
  -5  -3 -16    2.98    0.49
  -5   3 -16    2.11    0.46
  -5  -3  16    3.36    0.54
  -5   3 -16    2.96    0.47
  -6  -3 -16    1.40    0.44
  -6   3  16    2.03    0.50
  -6  -3 -16    1.62    0.49
  -6   3 -16    1.27    0.45
  -6  -3  16    1.82    0.54
  -6   3 -16    1.64    0.46
  -7   3  16    2.10    0.54
  -7  -3 -16    2.57    0.52
  -7   3 -16    2.79    0.54
   0  -4 -16   14.13    0.77
   0  -4  16   12.40    0.67
   0  -4 -16   12.89    0.66
   1  -4  16   17.13    0.78
  -1  -4 -16   15.16    0.74
  -1  -4 -16   17.01    0.84
  -1  -4 -16   14.83    0.72
   1  -4 -16   16.13    0.73
  -1   4 -16   16.84    0.56
   1  -4 -16   18.31    0.85
  -1  -4  16   16.59    0.75
  -2  -4 -16   23.65    0.91
   2  -4  16   23.64    0.94
  -2  -4 -16   22.40    0.87
  -2  -4 -16   23.61    0.97
  -2   4 -16   24.61    0.91
  -2   4 -16   24.41    0.74
   2  -4 -16   22.80    0.85
   2  -4 -16   22.40    0.98
  -2  -4  16   22.69    0.94
  -3  -4 -16   11.54    0.78
  -3  -4 -16   11.80    0.69
  -3  -4 -16   12.27    0.73
   3  -4  16   11.92    0.75
   3  -4 -16   10.88    0.80
  -3   4 -16   11.86    0.61
  -3   4 -16   11.70    0.71
  -3  -4  16   11.63    0.75
  -4  -4 -16    7.13    0.63
   4  -4  16    6.41    0.64
  -4  -4 -16    6.27    0.62
  -4  -4 -16    7.53    0.64
  -4  -4  16    7.15    0.63
  -4   4 -16    7.35    0.62
  -5   4  16    1.41    0.47
  -5  -4 -16   -0.16    0.39
  -5  -4 -16    0.37    0.42
  -5  -4 -16    0.89    0.45
  -5   4 -16   -0.22    0.36
  -5  -4  16    0.30    0.43
  -6  -4 -16    6.00    0.68
  -6   4  16    4.37    0.62
  -6  -4 -16    4.70    0.65
  -6  -4 -16    4.71    0.63
  -6   4 -16    4.77    0.61
  -6  -4  16    4.19    0.64
   0  -5 -16    0.44    0.36
   0  -5  16    0.42    0.33
   0  -5 -16    0.53    0.36
  -1  -5 -16    8.34    0.63
  -1  -5 -16    7.66    0.62
   1  -5  16    7.42    0.62
  -1  -5 -16    7.35    0.62
   1  -5 -16    7.88    0.65
  -1  -5  16    9.16    0.61
   1  -5 -16    8.07    0.60
  -2  -5 -16    5.42    0.56
   2  -5  16    5.57    0.55
  -2  -5 -16    6.13    0.59
  -2  -5 -16    5.44    0.56
   2  -5 -16    5.56    0.59
   2  -5 -16    5.51    0.54
  -2  -5  16    6.10    0.55
   3  -5  16   12.66    0.79
  -3  -5 -16   12.76    0.74
  -3  -5 -16   11.80    0.80
  -3  -5 -16   12.16    0.75
  -3   5  16   11.12    0.74
  -3   5 -16   11.50    0.73
   3  -5 -16   12.84    0.85
  -3  -5  16   12.15    0.75
  -4  -5 -16    3.28    0.53
  -4  -5 -16    2.35    0.51
   4  -5  16    2.51    0.54
  -4   5  16    2.55    0.49
  -4  -5 -16    1.77    0.47
  -4  -5  16    2.61    0.49
  -4   5 -16    3.00    0.49
  -5  -5 -16    6.14    0.68
  -5  -5 -16    6.73    0.68
  -5   5  16    6.39    0.64
  -5  -5 -16    5.59    0.65
   5  -5  16    7.02    0.74
  -5  -5  16    6.28    0.65
  -5   5 -16    6.89    0.66
  -6   5  16    1.99    0.54
  -6   5 -16    2.41    0.54
   0  -6 -16   40.06    1.33
   0  -6  16   37.08    1.18
   0  -6 -16   38.25    1.25
   1  -6  16   14.87    0.78
  -1  -6 -16   17.15    0.90
  -1  -6 -16   15.23    0.83
  -1  -6 -16   15.62    0.82
  -1  -6  16   15.78    0.75
   1  -6 -16   15.11    0.81
   1  -6 -16   14.40    0.87
  -2  -6 -16   11.07    0.78
   2  -6  16    8.56    0.68
  -2  -6 -16    8.81    0.72
  -2  -6 -16    9.63    0.73
   2  -6 -16    9.37    0.70
  -2  -6  16    9.57    0.70
  -2  -6  16    7.95    0.61
   2  -6 -16    9.25    0.74
  -3  -6 -16    6.26    0.63
  -3   6  16    5.58    0.55
  -3  -6 -16    5.87    0.63
   3  -6  16    5.35    0.61
  -3  -6 -16    6.31    0.66
   3  -6 -16    7.14    0.70
  -3  -6  16    6.31    0.59
  -3   6 -16    5.40    0.57
   3  -6 -16    4.79    0.57
  -4  -6 -16    0.65    0.44
  -4   6  16    0.10    0.41
  -4  -6 -16    0.38    0.47
   4  -6  16   -0.41    0.44
  -4  -6 -16    1.72    0.50
  -4   6 -16    0.39    0.42
  -4  -6  16    0.48    0.42
  -5  -6 -16    0.81    0.51
   5  -6  16    1.02    0.54
  -5   6  16    0.91    0.47
  -5  -6 -16    1.05    0.47
  -5   6 -16    1.97    0.50
  -5  -6  16    1.29    0.48
   0  -7 -16   11.49    0.78
   0  -7  16   11.31    0.68
   0  -7 -16   10.95    0.82
  -1  -7 -16    0.55    0.44
   1  -7  16    1.13    0.39
  -1  -7 -16   -0.41    0.38
  -1  -7 -16    0.93    0.44
   1  -7 -16    0.48    0.41
  -1  -7  16    0.56    0.34
   1  -7 -16    0.97    0.45
  -2  -7 -16    9.58    0.78
   2  -7  16    8.79    0.70
  -2  -7 -16    9.50    0.77
  -2  -7 -16    9.83    0.76
   2  -7 -16    9.61    0.78
   2  -7 -16   11.59    0.73
  -2  -7  16    8.88    0.62
  -3  -7 -16    1.79    0.53
  -3  -7 -16    2.09    0.55
  -3  -7 -16    1.86    0.47
   3  -7  16    1.94    0.49
  -3  -7  16    2.48    0.47
   3  -7 -16    2.55    0.53
  -3   7 -16    2.29    0.49
   0   0  17   -0.06    0.23
   0   0 -17    0.04    0.25
  -1   0 -17    0.03    0.26
  -1   0 -17    0.10    0.27
  -1   0  17   -0.27    0.28
   1   0 -17    0.29    0.25
   2   0 -17    8.97    0.49
  -2   0  17    8.66    0.68
  -2   0 -17    9.85    0.57
  -2   0  17    9.98    0.67
   2   0  17    9.20    0.64
  -2   0 -17    9.54    0.56
  -3   0 -17   63.45    1.54
   3   0 -17   64.17    1.44
  -3   0 -17   64.48    1.55
  -3   0  17   61.52    1.72
  -4   0 -17   12.37    0.67
  -4   0 -17   11.76    0.68
  -4   0 -17   13.50    0.72
  -5   0 -17    1.21    0.39
  -5   0 -17    1.54    0.43
  -5   0 -17    0.47    0.35
  -6   0 -17   19.32    0.91
  -6   0 -17   21.33    0.89
  -7   0 -17   17.44    0.88
   0   1 -17   15.40    0.59
   0  -1  17   14.95    0.74
   0   1  17   15.67    0.74
   0   1 -17   15.82    0.58
   0  -1 -17   17.13    0.79
   0  -1 -17   14.89    0.64
  -1   1  17    0.91    0.34
  -1  -1 -17    0.61    0.28
  -1  -1 -17    0.72    0.31
   1  -1  17    0.57    0.33
   1   1 -17    1.31    0.26
   1  -1 -17    0.64    0.29
   1  -1 -17    0.42    0.31
  -1   1 -17    0.99    0.28
  -1   1 -17    0.85    0.27
  -1  -1  17    0.93    0.34
   2  -1  17   42.81    1.30
  -2  -1 -17   43.52    1.18
   2   1 -17   43.64    1.03
  -2  -1 -17   39.77    1.14
   2  -1 -17   43.62    1.12
  -2   1 -17   43.26    1.12
  -2   1 -17   42.85    1.10
  -2  -1  17   42.22    1.31
  -2  -1  17   45.08    1.33
   3   1 -17   17.03    0.60
   3  -1  17   16.84    0.83
  -3  -1 -17   15.49    0.84
  -3  -1 -17   15.58    0.71
  -3  -1 -17   16.36    0.75
  -3   1 -17   16.06    0.71
   3  -1 -17   16.61    0.70
  -3   1 -17   15.61    0.73
  -3   1 -17   16.01    0.68
  -3  -1  17   15.48    0.84
  -4  -1 -17    3.60    0.48
  -4  -1 -17    3.05    0.46
   4   1 -17    3.30    0.35
  -4   1 -17    3.64    0.45
  -4  -1  17    2.83    0.51
  -4   1 -17    3.26    0.46
  -4   1 -17    3.52    0.44
  -5  -1 -17   13.07    0.77
  -5  -1 -17   12.86    0.75
  -5  -1 -17   13.26    0.69
  -5   1 -17   11.99    0.73
  -5  -1  17   13.42    0.86
  -5   1 -17   12.59    0.71
  -6  -1 -17    8.12    0.69
  -6  -1 -17    7.40    0.58
  -6  -1 -17    8.82    0.73
  -6   1 -17    7.45    0.68
  -6   1 -17    8.41    0.66
  -7   1  17    7.84    0.73
  -7   1 -17   10.77    0.77
   0   2 -17    7.84    0.45
   0   2 -17    9.25    0.42
   0  -2  17    9.56    0.65
   0  -2 -17    8.74    0.56
   0  -2 -17    9.67    0.67
   1  -2  17   17.03    0.80
  -1  -2 -17   16.78    0.70
  -1  -2 -17   16.31    0.72
   1   2 -17   17.09    0.55
  -1  -2 -17   17.20    0.81
  -1   2 -17   16.49    0.62
  -1   2 -17   16.26    0.58
   1  -2 -17   16.63    0.68
  -1  -2  17   17.80    0.80
   1  -2 -17   16.45    0.80
  -2  -2 -17    6.40    0.55
  -2  -2 -17    6.75    0.54
  -2  -2 -17    4.77    0.48
   2   2 -17    6.04    0.37
   2  -2  17    5.51    0.52
  -2   2 -17    5.62    0.43
  -2   2 -17    5.50    0.45
   2  -2 -17    5.60    0.48
  -2  -2  17    5.00    0.52
   3  -2  17    1.75    0.42
  -3  -2 -17    2.00    0.41
   3   2 -17    2.28    0.26
  -3  -2 -17    1.55    0.39
  -3  -2 -17    1.93    0.38
  -3   2 -17    2.28    0.35
  -3   2 -17    1.96    0.37
  -3  -2  17    1.97    0.45
  -3   2 -17    1.55    0.37
  -4  -2 -17    6.46    0.59
  -4  -2 -17    7.35    0.63
  -4  -2 -17    7.75    0.66
  -4   2 -17    8.09    0.60
  -4  -2  17    7.24    0.66
  -4   2 -17    7.63    0.58
  -5  -2 -17    0.52    0.39
  -5  -2 -17    0.30    0.41
  -5   2 -17    0.34    0.34
  -5  -2  17    0.68    0.45
  -5   2 -17    0.56    0.38
  -6  -2 -17   12.06    0.75
  -6  -2 -17   12.06    0.81
  -6   2 -17   11.21    0.77
  -6   2 -17   11.24    0.77
  -7   2  17    4.13    0.61
  -7   2 -17    4.13    0.58
   0  -3 -17    0.06    0.31
   0  -3 -17    0.45    0.30
   0  -3  17    0.69    0.34
   0   3 -17   -0.15    0.19
  -1  -3 -17    5.16    0.49
   1  -3  17    5.98    0.54
  -1  -3 -17    6.09    0.55
  -1  -3 -17    5.19    0.49
  -1   3 -17    6.00    0.41
  -1   3 -17    6.22    0.37
   1  -3 -17    6.21    0.52
   1  -3 -17    6.00    0.55
  -1  -3  17    5.33    0.50
  -2  -3 -17   11.04    0.73
   2  -3  17   10.92    0.69
  -2  -3 -17   10.20    0.60
  -2  -3 -17   10.09    0.62
  -2   3 -17    9.52    0.53
  -2   3 -17   10.79    0.48
   2  -3 -17   10.23    0.74
  -2  -3  17   10.64    0.70
   2  -3 -17    9.10    0.57
  -3  -3 -17   11.63    0.69
   3  -3  17   12.53    0.78
  -3  -3 -17   12.82    0.68
  -3  -3 -17   13.02    0.81
  -3   3 -17   12.96    0.72
  -3   3 -17   12.65    0.62
  -3  -3  17   12.83    0.81
  -4  -3 -17    6.24    0.57
   4  -3  17    6.21    0.61
  -4  -3 -17    5.64    0.60
  -4  -3 -17    6.52    0.59
  -4   3 -17    5.13    0.53
  -4   3 -17    6.11    0.53
  -4  -3  17    5.46    0.60
  -5  -3 -17    7.75    0.72
  -5  -3 -17    8.42    0.65
  -5  -3 -17    7.99    0.69
  -5  -3  17    8.36    0.72
  -5   3 -17    6.88    0.62
  -5   3 -17    7.59    0.63
  -6   3  17   -0.08    0.42
  -6  -3 -17    1.78    0.51
  -6  -3 -17    0.62    0.42
  -6   3 -17    0.84    0.44
  -6  -3  17    0.56    0.50
  -6   3 -17    0.50    0.43
   0  -4  17    4.83    0.50
   0  -4 -17    5.63    0.56
   0  -4 -17    5.21    0.49
  -1  -4 -17   10.37    0.73
   1  -4  17   10.40    0.68
  -1  -4 -17    9.78    0.61
  -1  -4 -17    9.84    0.63
  -1  -4  17   10.51    0.66
   1  -4 -17   11.44    0.76
   1  -4 -17    9.64    0.61
   2  -4  17   10.52    0.71
  -2  -4 -17    9.11    0.74
  -2  -4 -17   10.65    0.69
  -2  -4 -17   10.26    0.68
  -2  -4  17    9.38    0.71
   2  -4 -17    9.25    0.63
  -2   4 -17   10.69    0.54
   2  -4 -17   10.18    0.76
  -3  -4 -17    4.62    0.56
  -3  -4 -17    5.19    0.56
  -3  -4 -17    4.69    0.53
   3  -4  17    4.26    0.53
  -3   4 -17    3.91    0.49
   3  -4 -17    4.24    0.55
  -3   4 -17    4.26    0.43
  -3  -4  17    4.14    0.54
   4  -4  17    1.08    0.45
  -4  -4 -17    1.78    0.47
  -4  -4 -17    1.95    0.47
  -4  -4 -17    1.27    0.46
  -4  -4  17    1.45    0.46
  -4   4 -17    1.34    0.42
  -5   4  17    8.22    0.71
  -5  -4 -17    9.62    0.78
  -5  -4 -17    9.92    0.77
  -5  -4 -17    9.04    0.76
  -5   4 -17   10.38    0.76
  -5  -4  17    9.31    0.77
  -6   4  17   15.69    0.96
  -6  -4 -17   16.41    0.96
  -6  -4  17   15.10    0.98
  -6   4 -17   14.12    0.89
   0  -5 -17    1.23    0.38
   0  -5 -17    0.69    0.39
  -1  -5 -17    1.00    0.39
  -1  -5 -17    0.92    0.41
  -1  -5 -17    1.34    0.40
   1  -5  17    0.75    0.38
   1  -5 -17    0.68    0.38
  -1  -5  17    1.09    0.37
   1  -5 -17    1.26    0.38
   2  -5  17    0.57    0.38
  -2  -5 -17    0.76    0.39
  -2  -5 -17    0.06    0.39
  -2  -5 -17    0.86    0.42
  -2  -5  17    0.88    0.37
   2  -5 -17    0.23    0.33
   2  -5 -17    0.49    0.40
  -2  -5  17    0.47    0.40
  -3  -5 -17    3.46    0.53
  -3  -5 -17    2.51    0.48
  -3   5  17    3.04    0.47
  -3  -5 -17    2.75    0.50
   3  -5  17    3.33    0.52
   3  -5 -17    2.21    0.49
   3  -5 -17    2.91    0.48
  -3   5 -17    2.41    0.46
  -3  -5  17    2.41    0.49
  -4  -5 -17    8.28    0.72
  -4  -5 -17    7.71    0.71
   4  -5  17    8.83    0.74
  -4   5  17    8.07    0.67
  -4  -5 -17    8.38    0.71
  -4   5 -17    7.81    0.67
  -4  -5  17    8.28    0.70
  -5  -5 -17    3.03    0.56
  -5  -5 -17    3.71    0.58
  -5  -5 -17    3.06    0.58
  -5   5  17    3.38    0.55
  -5   5 -17    3.57    0.56
  -5  -5  17    3.36    0.57
   0  -6  17   10.59    0.69
   0  -6 -17   11.09    0.74
   0  -6 -17   11.67    0.83
   1  -6  17    8.96    0.67
  -1  -6 -17    9.15    0.73
  -1  -6 -17    9.87    0.72
  -1  -6 -17   12.05    0.82
  -1  -6  17    9.70    0.65
   1  -6 -17    9.05    0.69
   1  -6 -17   10.30    0.79
  -2  -6 -17    4.10    0.56
   2  -6  17    4.00    0.52
  -2  -6 -17    5.15    0.60
  -2  -6 -17    3.86    0.54
  -2  -6  17    4.15    0.48
   2  -6 -17    3.97    0.55
   2  -6 -17    4.73    0.59
  -3  -6 -17    1.55    0.49
  -3   6  17    3.55    0.51
  -3  -6 -17    1.45    0.50
  -3  -6 -17    1.52    0.47
   3  -6  17    1.38    0.48
  -3  -6  17    1.50    0.46
   3  -6 -17    1.49    0.44
   3  -6 -17    1.39    0.47
  -3   6 -17    1.62    0.45
  -4  -6 -17    9.95    0.80
  -4  -6 -17   11.02    0.88
  -4   6  17   11.10    0.80
  -4  -6 -17   12.09    0.84
   4  -6  17   11.97    0.99
  -4   6 -17   10.23    0.78
  -4  -6  17   12.29    0.83
   0  -7  17    0.03    0.34
   0  -7 -17   -0.09    0.40
   0  -7 -17   -0.42    0.38
  -1  -7 -17    1.08    0.47
   1  -7  17    0.68    0.38
  -1  -7 -17    1.01    0.42
  -1  -7 -17    0.61    0.45
   1  -7 -17    0.52    0.44
   1  -7 -17    0.47    0.42
  -1  -7  17    0.87    0.36
  -2  -7 -17    7.91    0.73
  -2  -7 -17    7.80    0.69
  -2  -7 -17    7.83    0.72
   2  -7  17    6.83    0.65
   2  -7 -17    7.83    0.75
  -2  -7  17    7.41    0.61
  -3  -7 -17   -0.06    0.47
  -3  -7 -17    0.22    0.42
   3  -7  17   -0.71    0.38
  -3  -7  17    0.01    0.40
   3  -7 -17    0.09    0.43
  -3  -7  17   -0.18    0.35
   0   0 -18   38.82    1.03
  -1   0 -18   26.71    0.86
  -1   0  18   27.29    1.01
   1   0 -18   26.53    0.82
  -1   0 -18   26.77    0.85
  -2   0  18    8.04    0.69
  -2   0 -18    7.80    0.54
  -2   0  18    8.34    0.69
   2   0 -18    7.72    0.48
  -2   0 -18    8.07    0.56
  -3   0  18    3.30    0.50
  -3   0 -18    2.73    0.41
   3   0 -18    2.53    0.36
  -3   0 -18    2.52    0.41
  -4   0 -18    6.11    0.55
  -4   0 -18    5.29    0.54
   4   0 -18    6.04    0.47
  -5   0 -18   15.90    0.83
  -5   0 -18   15.37    0.77
  -5   0 -18   16.10    0.79
  -6   0 -18   28.88    1.14
  -6   0 -18   29.29    1.07
  -7   0 -18    0.47    0.40
   0  -1 -18   16.82    0.69
   0  -1  18   15.86    0.80
   0   1 -18   17.19    0.64
   0   1 -18   16.27    0.63
  -1  -1 -18   22.39    0.78
   1  -1  18   22.29    0.92
  -1  -1 -18   21.24    0.80
   1   1 -18   21.43    0.70
  -1  -1  18   21.40    0.92
  -1   1 -18   22.24    0.73
  -1   1 -18   23.33    0.77
   1  -1 -18   21.55    0.78
   2   1 -18  118.67    2.25
  -2  -1 -18  114.59    2.45
   2  -1  18  113.02    2.68
  -2  -1 -18  120.09    2.45
  -2  -1  18  117.96    2.71
  -2   1 -18  116.68    2.37
  -2  -1  18  120.14    2.72
  -2   1 -18  114.86    2.36
   2  -1 -18  115.51    2.36
  -3  -1 -18    0.99    0.37
   3   1 -18    1.04    0.28
  -3  -1 -18    1.22    0.39
  -3   1 -18    1.17    0.36
  -3   1 -18    0.94    0.32
   3  -1 -18    0.91    0.32
  -3  -1  18    1.18    0.43
  -4  -1 -18    3.62    0.49
  -4  -1 -18    4.17    0.51
   4   1 -18    4.25    0.39
  -4   1 -18    3.58    0.45
  -4   1 -18    3.77    0.46
  -4   1 -18    4.11    0.49
  -4  -1  18    4.26    0.57
  -5  -1 -18    1.09    0.44
  -5  -1 -18    0.74    0.41
  -5   1 -18    0.34    0.37
  -5   1 -18    0.26    0.37
  -6  -1 -18    3.24    0.54
  -6  -1 -18    3.24    0.46
  -6  -1 -18    2.25    0.50
  -6   1 -18    2.35    0.50
  -6   1 -18    2.05    0.46
  -7   1 -18    9.99    0.75
   0   2 -18   14.24    0.55
   0  -2  18   13.48    0.76
   0   2 -18   14.72    0.55
   0  -2 -18   12.95    0.64
   0  -2 -18   15.44    0.81
   1   2 -18   33.72    0.83
  -1  -2 -18   32.65    1.03
   1  -2  18   33.59    1.13
  -1  -2 -18   34.79    1.16
  -1  -2 -18   32.42    1.04
  -1   2 -18   32.05    0.90
  -1   2 -18   32.41    0.87
  -1  -2  18   32.71    1.12
   1  -2 -18   31.37    0.98
   1  -2 -18   33.65    1.17
   2   2 -18   11.17    0.47
   2  -2  18   11.14    0.70
  -2  -2 -18   10.58    0.62
  -2  -2 -18   12.03    0.76
  -2  -2 -18    9.88    0.60
  -2  -2  18   11.18    0.75
   2  -2 -18    9.92    0.61
  -2  -2  18   11.60    0.76
  -2   2 -18   10.69    0.56
  -2   2 -18   10.68    0.53
   3  -2  18   24.33    1.03
  -3  -2 -18   26.50    0.97
  -3  -2 -18   24.90    1.07
  -3  -2 -18   23.32    0.92
   3  -2 -18   24.56    0.89
  -3  -2  18   25.95    1.06
  -3   2 -18   25.40    0.93
  -3   2 -18   26.78    0.84
  -3   2 -18   26.27    0.88
  -4  -2 -18    3.08    0.48
  -4  -2 -18    2.69    0.48
  -4   2 -18    2.68    0.44
  -4   2 -18    2.55    0.44
  -4  -2  18    2.98    0.53
  -5  -2 -18    0.70    0.41
  -5  -2 -18    0.22    0.38
  -5   2 -18    0.59    0.40
  -5   2 -18    0.87    0.40
  -5  -2  18    1.29    0.49
  -6  -2 -18    6.86    0.68
  -6  -2 -18    6.59    0.69
  -6   2 -18    7.65    0.69
  -6   2 -18    6.66    0.64
  -7   2  18    8.96    0.77
  -7   2 -18    7.78    0.70
   0   3 -18    3.59    0.32
   0  -3 -18    3.40    0.45
   0  -3  18    3.24    0.47
   0  -3 -18    3.98    0.50
  -1  -3 -18    5.17    0.53
   1  -3  18    5.30    0.53
  -1  -3 -18    5.40    0.54
  -1  -3 -18    5.83    0.54
  -1  -3  18    5.79    0.53
  -1   3 -18    5.71    0.38
   1  -3 -18    5.69    0.52
   1  -3 -18    6.70    0.58
  -1   3 -18    6.21    0.41
  -2  -3 -18    4.52    0.49
  -2  -3 -18    4.44    0.50
   2  -3  18    4.51    0.53
  -2  -3 -18    3.82    0.50
   2  -3 -18    4.61    0.53
   2  -3 -18    3.82    0.47
  -2   3 -18    4.89    0.43
  -2  -3  18    4.39    0.51
  -2   3 -18    4.76    0.37
  -2  -3  18    4.46    0.54
  -3  -3 -18    6.38    0.62
  -3  -3 -18    6.93    0.59
  -3  -3 -18    5.96    0.56
   3  -3  18    6.19    0.61
  -3  -3  18    6.82    0.64
  -3   3 -18    7.13    0.54
   3  -3 -18    6.43    0.55
  -3   3 -18    6.93    0.57
  -4  -3 -18    0.14    0.34
  -4  -3 -18    0.40    0.39
  -4  -3 -18   -0.18    0.37
  -4  -3  18    0.11    0.43
  -4   3 -18    0.11    0.32
  -4   3 -18   -0.14    0.35
  -5  -3 -18    9.50    0.73
  -5  -3 -18    8.43    0.72
  -5  -3  18    9.85    0.83
  -5   3 -18    9.04    0.70
  -5   3 -18    9.95    0.68
  -6  -3 -18    6.46    0.70
  -6   3  18    4.20    0.60
  -6  -3  18    5.27    0.71
  -6   3 -18    5.71    0.63
  -6   3 -18    6.57    0.65
   0  -4 -18    1.10    0.35
   0  -4  18    1.20    0.38
   0  -4 -18    1.30    0.40
  -1  -4 -18    5.35    0.53
   1  -4  18    5.30    0.54
  -1  -4 -18    5.35    0.56
  -1  -4 -18    5.02    0.52
  -1  -4  18    4.95    0.53
   1  -4 -18    5.27    0.53
   1  -4 -18    4.53    0.54
  -2  -4 -18    1.87    0.43
   2  -4  18    2.04    0.44
  -2  -4 -18    2.22    0.41
  -2  -4 -18    2.36    0.45
  -2  -4  18    2.02    0.42
  -2   4 -18    2.47    0.35
   2  -4 -18    1.84    0.44
  -2  -4  18    1.24    0.44
   2  -4 -18    2.41    0.44
  -3  -4 -18    1.60    0.44
  -3  -4 -18    0.35    0.36
   3  -4  18    1.13    0.43
  -3  -4 -18    0.57    0.39
  -3   4 -18    0.45    0.37
  -3  -4  18    0.85    0.44
   3  -4 -18    0.47    0.34
  -3   4 -18    1.27    0.34
  -4  -4 -18    5.86    0.60
  -4  -4 -18    5.77    0.65
   4  -4  18    7.74    0.71
  -4  -4 -18    7.74    0.68
  -4   4 -18    7.22    0.57
  -4   4 -18    6.05    0.60
  -4  -4  18    6.54    0.66
  -5  -4 -18    3.97    0.60
  -5  -4 -18    3.95    0.59
  -5   4  18    3.18    0.55
  -5  -4 -18    3.23    0.54
  -5  -4  18    5.66    0.65
  -5   4 -18    4.25    0.56
  -6   4  18    1.15    0.49
  -6   4 -18    1.67    0.48
  -6  -4  18    1.42    0.55
   0  -5 -18   13.88    0.86
   0  -5  18   13.29    0.76
   0  -5 -18   13.19    0.75
  -1  -5 -18    0.35    0.40
  -1  -5 -18    0.20    0.38
   1  -5  18    0.29    0.36
  -1  -5 -18    0.30    0.39
   1  -5 -18    0.52    0.39
  -1  -5  18    0.46    0.37
   1  -5 -18    0.27    0.32
  -2  -5 -18    2.88    0.52
   2  -5  18    2.11    0.47
  -2  -5 -18    2.82    0.50
  -2  -5 -18    3.50    0.52
  -2  -5  18    3.94    0.54
   2  -5 -18    2.14    0.44
   2  -5 -18    3.64    0.53
  -2  -5  18    3.31    0.48
  -3  -5 -18    2.11    0.50
  -3   5  18    1.86    0.45
   3  -5  18    1.87    0.48
  -3  -5 -18    2.94    0.54
  -3  -5 -18    2.40    0.50
  -3  -5  18    1.90    0.50
  -3   5 -18    2.96    0.49
   3  -5 -18    2.33    0.46
   4  -5  18    6.52    0.70
  -4  -5 -18    6.53    0.66
  -4  -5 -18    6.27    0.68
  -4  -5 -18    6.63    0.68
  -4   5  18    5.71    0.60
  -4   5 -18    6.52    0.64
  -4  -5  18    7.72    0.71
  -5   5  18    5.81    0.65
  -5  -5 -18    4.87    0.63
  -5  -5 -18    5.52    0.67
  -5  -5  18    6.48    0.69
  -5   5 -18    5.98    0.65
   0  -6 -18    1.62    0.45
   0  -6  18    1.09    0.39
   0  -6 -18    1.67    0.48
  -1  -6 -18    4.32    0.58
   1  -6  18    4.52    0.53
  -1  -6 -18    3.74    0.55
  -1  -6 -18    4.32    0.58
   1  -6 -18    4.54    0.58
  -1  -6  18    4.73    0.52
   1  -6 -18    4.24    0.57
  -2  -6 -18    3.95    0.55
  -2  -6 -18    4.79    0.62
   2  -6  18    4.70    0.56
  -2  -6 -18    4.57    0.61
   2  -6 -18    5.77    0.61
   2  -6 -18    5.02    0.62
  -2  -6  18    4.18    0.50
   3  -6  18    6.99    0.69
  -3  -6 -18    5.81    0.65
  -3  -6 -18    6.81    0.68
  -3  -6 -18    6.32    0.68
   3  -6 -18    6.06    0.61
  -3  -6  18    5.68    0.62
   4  -6  18    1.32    0.51
  -4   6  18    0.40    0.44
  -4  -6 -18    0.21    0.45
  -4  -6 -18    0.31    0.43
  -4   6 -18    0.40    0.43
  -4  -6  18    0.81    0.46
   0  -7  18    1.35    0.43
   0  -7 -18    2.22    0.51
   1  -7  18    9.69    0.71
  -1  -7 -18    8.48    0.76
  -1  -7 -18    8.87    0.75
  -1  -7  18    9.56    0.69
   1  -7 -18    9.75    0.83
  -2  -7 -18    0.94    0.45
   2  -7  18    0.60    0.43
  -2  -7 -18    0.23    0.48
   2  -7 -18    0.49    0.45
  -2  -7  18    0.56    0.37
   0   0 -19    0.06    0.27
   1   0 -19   73.01    1.59
  -1   0  19   68.86    1.84
  -1   0 -19   73.25    1.66
  -1   0 -19   73.42    1.64
  -2   0 -19   60.52    1.52
  -2   0 -19   63.27    1.53
   2   0 -19   61.87    1.44
  -2   0  19   66.19    1.75
  -3   0 -19   13.65    0.71
   3   0 -19   13.86    0.64
  -3   0 -19   13.92    0.70
  -4   0 -19    1.34    0.39
  -4   0 -19    1.50    0.41
   4   0 -19    0.67    0.32
  -5   0 -19    6.53    0.62
  -5   0 -19    5.85    0.54
  -5   0 -19    5.96    0.60
  -6   0 -19    0.23    0.45
  -6   0 -19    0.11    0.38
  -7   0 -19    5.14    0.59
   0   1 -19   89.90    1.86
   0   1 -19   87.70    1.84
   0  -1  19   90.67    2.19
   0  -1 -19   86.55    1.92
   1   1 -19    2.33    0.32
   1  -1  19    2.75    0.45
  -1  -1 -19    1.80    0.37
  -1  -1 -19    1.92    0.36
   1  -1 -19    2.12    0.37
  -1   1 -19    2.43    0.36
  -1  -1  19    2.53    0.44
  -1   1 -19    2.43    0.33
  -2  -1 -19    8.05    0.55
   2   1 -19    7.74    0.47
   2  -1  19    8.76    0.69
  -2  -1 -19    7.93    0.59
  -2   1 -19    7.64    0.53
  -2  -1  19    7.98    0.68
  -2   1 -19    7.24    0.53
  -2  -1  19    7.56    0.64
   2  -1 -19    7.75    0.54
  -3  -1 -19   22.10    0.89
  -3  -1 -19   22.86    0.88
   3   1 -19   24.19    0.77
  -3  -1  19   22.43    1.03
  -3   1 -19   23.03    0.83
   3  -1 -19   21.78    0.82
  -3   1 -19   24.06    0.88
  -4  -1 -19    1.12    0.41
  -4  -1 -19    0.66    0.36
   4   1 -19    1.08    0.29
  -4   1 -19    1.04    0.39
  -4   1 -19    1.16    0.40
   4  -1 -19    0.54    0.33
  -4  -1  19    0.68    0.47
  -4   1 -19    1.34    0.38
  -5  -1 -19    2.63    0.47
  -5  -1 -19    1.93    0.48
  -5   1 -19    2.97    0.47
  -5   1 -19    2.86    0.50
  -5   1 -19    2.34    0.45
  -6  -1 -19    8.28    0.70
  -6  -1 -19    8.23    0.72
  -6   1 -19    9.58    0.76
  -6   1 -19    8.94    0.70
   0  -2 -19    6.06    0.50
   0   2 -19    6.46    0.41
   0  -2  19    6.27    0.57
   0  -2 -19    7.18    0.60
   0   2 -19    5.75    0.43
  -1  -2 -19   10.80    0.66
   1   2 -19   10.67    0.49
   1   2 -19   11.46    0.52
  -1  -2 -19   10.91    0.76
  -1  -2 -19    9.73    0.64
   1  -2  19   11.02    0.74
   1  -2 -19   10.24    0.62
  -1  -2  19   11.54    0.74
  -1   2 -19   11.18    0.52
  -1   2 -19   10.88    0.55
   2  -2  19    5.87    0.58
   2   2 -19    6.12    0.40
  -2  -2 -19    6.14    0.54
  -2  -2 -19    5.54    0.54
  -2  -2 -19    7.29    0.62
  -2  -2  19    5.74    0.58
  -2   2 -19    6.72    0.50
  -2  -2  19    5.58    0.59
  -2   2 -19    6.22    0.46
   2  -2 -19    6.01    0.50
  -3  -2 -19    8.98    0.67
  -3  -2 -19    8.77    0.67
  -3   2 -19   10.44    0.56
  -3   2 -19   10.13    0.63
   3  -2 -19   10.00    0.63
  -3  -2  19   10.46    0.80
  -4  -2 -19    3.27    0.49
  -4  -2 -19    3.17    0.49
  -4   2 -19    1.90    0.43
  -4   2 -19    2.99    0.46
  -4  -2  19    1.84    0.51
  -5  -2 -19    8.26    0.71
  -5  -2 -19    7.36    0.66
  -5  -2  19    6.81    0.72
  -5   2 -19    7.07    0.63
  -5   2 -19    6.95    0.63
  -6  -2 -19    2.95    0.55
  -6   2 -19    3.22    0.53
  -6   2 -19    3.23    0.54
   0   3 -19    3.33    0.32
   0  -3 -19    3.74    0.49
   0  -3 -19    3.08    0.45
   0  -3  19    3.57    0.47
  -1  -3 -19   24.39    1.03
   1  -3  19   23.58    0.98
  -1  -3 -19   24.07    0.90
  -1  -3 -19   22.74    0.92
   1  -3 -19   22.00    0.89
  -1   3 -19   23.42    0.73
  -1  -3  19   22.68    0.95
   1  -3 -19   23.07    1.03
   2  -3  19   18.32    0.89
  -2  -3 -19   18.27    0.94
  -2  -3 -19   16.33    0.82
  -2  -3 -19   19.02    0.83
  -2  -3  19   17.39    0.90
  -2  -3  19   16.86    0.86
  -2   3 -19   17.47    0.64
   2  -3 -19   17.42    0.80
  -2   3 -19   18.32    0.70
  -3  -3 -19    6.71    0.64
   3  -3  19    6.70    0.64
  -3  -3 -19    7.12    0.62
  -3  -3 -19    6.26    0.61
  -3   3 -19    7.45    0.57
  -3  -3  19    7.13    0.67
   3  -3 -19    7.18    0.59
  -4  -3 -19    4.33    0.53
  -4  -3 -19    3.75    0.53
  -4   3 -19    4.60    0.53
  -4   3 -19    4.49    0.50
  -4  -3  19    4.52    0.62
  -5  -3 -19    3.93    0.58
  -5  -3 -19    4.44    0.60
  -5   3 -19    5.02    0.59
  -5  -3  19    4.78    0.66
  -5   3 -19    5.54    0.58
  -6  -3 -19    1.30    0.49
  -6   3  19   -0.12    0.45
  -6   3 -19    1.71    0.48
  -6  -3  19    0.84    0.53
  -6   3 -19    1.62    0.47
   0  -4  19    3.32    0.48
   0  -4 -19    3.40    0.51
   0  -4 -19    3.00    0.43
  -1  -4 -19    0.90    0.36
  -1  -4 -19    1.20    0.37
  -1  -4 -19    1.94    0.45
   1  -4  19    0.56    0.39
   1  -4 -19    1.10    0.40
   1  -4 -19    1.55    0.43
  -1  -4  19    1.53    0.41
   2  -4  19    4.89    0.56
  -2  -4 -19    4.56    0.53
  -2  -4 -19    4.79    0.56
  -2  -4 -19    4.08    0.53
  -2  -4  19    5.07    0.58
   2  -4 -19    4.43    0.52
   2  -4 -19    5.12    0.58
  -2  -4  19    4.56    0.53
   3  -4  19    1.39    0.46
  -3  -4 -19    1.63    0.42
  -3  -4 -19    2.13    0.48
  -3  -4 -19    1.87    0.46
  -3  -4  19    1.77    0.50
   3  -4 -19    1.91    0.44
  -3   4 -19    1.99    0.38
  -4  -4 -19    2.68    0.52
  -4  -4 -19    2.57    0.53
  -4  -4 -19    3.02    0.55
  -4   4 -19    3.00    0.50
  -4   4 -19    2.59    0.43
  -4  -4  19    2.93    0.56
  -5  -4 -19    1.52    0.49
  -5   4  19    1.95    0.49
  -5  -4 -19    1.10    0.50
  -5  -4  19    1.57    0.54
  -5   4 -19    1.44    0.48
   0  -5 -19   13.21    0.75
   0  -5  19   13.71    0.79
   0  -5 -19   11.88    0.88
  -1  -5 -19    3.94    0.53
   1  -5  19    4.28    0.55
  -1  -5 -19    3.85    0.54
  -1  -5 -19    3.34    0.55
   1  -5 -19    3.92    0.56
  -1  -5  19    3.72    0.50
   1  -5 -19    3.33    0.50
   2  -5  19   12.75    0.82
  -2  -5 -19   11.30    0.79
  -2  -5 -19   13.33    0.79
  -2  -5 -19   12.56    0.87
   2  -5 -19   13.58    0.89
   2  -5 -19   11.90    0.74
  -2  -5  19   13.46    0.77
   3  -5  19    3.07    0.54
  -3  -5 -19    3.38    0.56
  -3  -5 -19    2.44    0.48
  -3  -5 -19    2.32    0.52
  -3  -5  19    2.62    0.53
   3  -5 -19    3.27    0.51
  -4  -5 -19    2.83    0.57
  -4  -5 -19    3.66    0.56
  -4   5  19    1.63    0.48
  -4  -5 -19    2.12    0.52
   4  -5  19    2.74    0.56
  -4  -5  19    3.02    0.56
  -4   5 -19    2.89    0.52
   4  -5 -19    1.78    0.45
  -5  -5 -19    4.16    0.65
  -5   5  19    4.25    0.61
  -5   5 -19    4.74    0.61
   0  -6 -19    0.46    0.42
   0  -6 -19    0.05    0.41
   0  -6  19    0.29    0.39
   1  -6  19    1.89    0.45
  -1  -6 -19    1.39    0.47
  -1  -6 -19    1.44    0.47
  -1  -6 -19    1.31    0.47
   1  -6 -19    2.40    0.50
  -1  -6  19    1.70    0.45
   1  -6 -19    1.42    0.49
   2  -6  19    8.02    0.68
  -2  -6 -19    7.78    0.73
  -2  -6 -19    8.73    0.76
  -2  -6 -19    8.85    0.74
   2  -6 -19    7.89    0.67
   2  -6 -19    8.24    0.74
  -2  -6  19    8.20    0.67
   3  -6  19    3.24    0.56
  -3  -6 -19    2.08    0.55
  -3  -6 -19    2.05    0.52
  -3  -6  19    2.27    0.53
  -3  -6  19    1.99    0.47
   0  -7  19    7.90    0.69
   0  -7 -19    8.86    0.78
  -1  -7 -19   15.19    0.99
   1  -7  19   14.82    0.86
  -1  -7 -19   16.74    0.94
   1  -7 -19   15.49    1.00
  -1  -7  19   15.13    0.84
   0   0 -20   28.39    0.91
   0   0 -20   27.82    0.90
  -1   0 -20   39.26    1.11
  -1   0 -20   39.03    1.11
   1   0 -20   38.01    1.07
   2   0 -20   10.05    0.55
  -2   0 -20    9.83    0.61
  -2   0 -20    8.87    0.58
  -3   0 -20    1.41    0.38
  -3   0 -20    2.43    0.43
   3   0 -20    2.33    0.37
   4   0 -20   20.00    0.77
  -4   0 -20   19.60    0.86
  -4   0 -20   21.99    0.88
  -5   0 -20    0.50    0.39
  -5   0 -20    0.40    0.41
   5   0 -20   -0.29    0.32
  -6   0 -20   -0.03    0.39
  -6   0 -20    0.17    0.38
   0  -1 -20   38.31    1.10
   0  -1  20   38.35    1.27
   0   1 -20   36.49    1.01
   0   1 -20   35.55    0.99
  -1  -1 -20   38.64    1.12
  -1  -1 -20   37.65    1.14
   1  -1  20   39.95    1.31
   1   1 -20   39.95    1.03
  -1  -1  20   40.45    1.30
   1  -1 -20   38.35    1.11
  -1   1 -20   38.90    1.07
  -1   1 -20   40.45    1.09
   2   1 -20    0.74    0.27
  -2  -1 -20    1.11    0.38
  -2  -1 -20    0.64    0.35
  -2   1 -20    0.90    0.31
  -2  -1  20    0.54    0.39
   2  -1 -20    0.50    0.33
  -2   1 -20    0.98    0.35
   3   1 -20    4.49    0.41
  -3  -1 -20    3.88    0.48
  -3  -1 -20    4.13    0.51
  -3   1 -20    5.11    0.52
  -3   1 -20    4.68    0.49
  -3  -1  20    4.47    0.57
   3  -1 -20    4.19    0.46
  -3  -1  20    4.47    0.59
  -4  -1 -20    5.22    0.55
  -4  -1 -20    6.38    0.61
  -4   1 -20    6.45    0.58
  -4   1 -20    7.10    0.59
   4  -1 -20    5.80    0.54
  -5  -1 -20    5.50    0.62
  -5  -1 -20    7.28    0.69
  -5   1 -20    6.62    0.61
  -5   1 -20    5.81    0.58
  -5   1 -20    6.51    0.64
  -6  -1 -20    8.84    0.78
  -6   1 -20    7.59    0.67
  -6   1 -20    8.20    0.73
   0   2 -20    1.19    0.28
   0  -2  20    2.03    0.44
   0  -2 -20    1.09    0.34
   0   2 -20    1.70    0.30
  -1  -2 -20   19.07    0.84
   1  -2  20   20.17    0.94
   1   2 -20   20.75    0.67
  -1  -2 -20   20.85    0.85
   1   2 -20   20.52    0.68
   1  -2 -20   20.03    0.83
  -1   2 -20   21.06    0.74
  -1   2 -20   20.16    0.69
  -1  -2  20   19.65    0.93
  -2  -2 -20    1.36    0.38
   2  -2  20    1.29    0.42
  -2  -2 -20    0.65    0.38
  -2  -2  20    0.52    0.43
  -2   2 -20    1.17    0.34
  -2   2 -20    0.94    0.30
   2  -2 -20    0.05    0.33
  -2  -2  20    1.23    0.43
  -3  -2 -20    8.23    0.62
  -3  -2 -20    8.83    0.68
  -3   2 -20    9.29    0.58
   3  -2 -20    8.97    0.61
  -3   2 -20    7.60    0.57
  -3  -2  20    9.71    0.80
  -4  -2 -20   13.92    0.78
  -4  -2 -20   15.16    0.83
  -4   2 -20   15.56    0.78
   4  -2 -20   15.14    0.76
  -4  -2  20   15.62    0.96
  -4   2 -20   14.76    0.74
  -5  -2 -20    2.16    0.49
  -5  -2 -20    1.83    0.50
  -5   2 -20    1.94    0.47
  -5   2 -20    2.22    0.48
  -6  -2 -20    0.00    0.44
  -6   2 -20    0.68    0.45
   0  -3 -20   11.38    0.70
   0  -3 -20   12.48    0.84
   0  -3  20   12.82    0.79
   1  -3  20    6.64    0.62
  -1  -3 -20    6.26    0.59
  -1  -3 -20    6.24    0.60
  -1  -3 -20    7.15    0.59
  -1   3 -20    6.68    0.47
   1  -3 -20    7.10    0.59
  -1  -3  20    6.92    0.61
  -2  -3 -20    5.54    0.58
  -2  -3 -20    5.85    0.55
  -2  -3 -20    5.05    0.58
   2  -3  20    6.13    0.61
  -2   3 -20    6.05    0.48
  -2  -3  20    6.48    0.65
  -2  -3  20    5.34    0.58
   2  -3 -20    6.59    0.57
  -3  -3 -20    8.96    0.70
  -3  -3 -20    9.55    0.69
   3  -3  20    8.93    0.77
  -3  -3  20   10.97    0.84
  -3   3 -20    9.82    0.63
   3  -3 -20    9.53    0.67
  -4  -3 -20    1.87    0.48
  -4  -3 -20    2.17    0.47
  -4  -3  20    3.62    0.59
  -4   3 -20    2.43    0.48
   4  -3 -20    2.73    0.49
  -4   3 -20    2.66    0.44
  -5  -3 -20    3.72    0.57
  -5  -3 -20    4.37    0.58
  -5   3 -20    3.75    0.54
  -5   3 -20    4.16    0.54
  -5  -3  20    3.77    0.66
  -6   3  20    0.92    0.50
  -6   3 -20    2.21    0.51
   0  -4 -20    3.29    0.49
   0  -4 -20    3.25    0.52
   0  -4  20    3.31    0.52
  -1  -4 -20    2.95    0.51
  -1  -4 -20    2.68    0.45
  -1  -4 -20    2.45    0.45
   1  -4  20    2.55    0.49
   1  -4 -20    3.03    0.48
  -1  -4  20    3.76    0.50
   1  -4 -20    2.10    0.48
  -2  -4 -20    1.60    0.45
   2  -4  20    2.06    0.47
  -2  -4 -20    1.99    0.44
  -2  -4 -20    2.01    0.48
  -2  -4  20    2.21    0.46
   2  -4 -20    2.26    0.43
   3  -4  20    2.65    0.53
  -3  -4 -20    2.79    0.54
  -3  -4 -20    3.53    0.54
  -3  -4 -20    2.04    0.47
   3  -4 -20    3.42    0.51
  -3  -4  20    2.01    0.53
  -4  -4 -20    4.87    0.62
  -4  -4 -20    4.86    0.61
   4  -4 -20    4.93    0.58
  -4  -4  20    4.73    0.66
  -4   4 -20    5.52    0.54
  -4   4 -20    4.78    0.58
  -5  -4 -20    0.48    0.46
  -5   4  20    1.70    0.50
  -5  -4  20    1.42    0.56
  -5   4 -20    1.02    0.46
   0  -5 -20   -0.09    0.40
   0  -5 -20   -0.04    0.37
   0  -5  20    0.29    0.40
  -1  -5 -20    3.35    0.54
  -1  -5 -20    3.25    0.54
  -1  -5 -20    4.16    0.51
   1  -5  20    3.33    0.52
  -1  -5  20    3.22    0.51
   1  -5 -20    3.52    0.55
   1  -5 -20    4.69    0.54
  -2  -5 -20    5.70    0.63
   2  -5  20    4.68    0.60
  -2  -5 -20    5.39    0.62
  -2  -5 -20    5.19    0.61
   2  -5 -20    4.90    0.54
  -2  -5  20    4.41    0.55
  -3  -5 -20    8.23    0.73
   3  -5  20    7.94    0.73
  -3  -5 -20    6.83    0.71
  -3  -5 -20    7.24    0.73
  -3  -5  20    9.34    0.74
  -3  -5  20    9.88    0.83
   3  -5 -20    8.58    0.71
  -4   5  20    6.11    0.64
  -4  -5 -20    4.44    0.66
  -4  -5 -20    5.32    0.66
  -4  -5  20    5.84    0.70
  -4   5 -20    7.06    0.68
   0  -6 -20    3.34    0.57
   0  -6 -20    2.63    0.52
   0  -6  20    3.97    0.53
  -1  -6 -20    5.41    0.63
   1  -6  20    3.57    0.54
  -1  -6 -20    4.13    0.61
  -1  -6 -20    3.46    0.57
   1  -6 -20    4.21    0.57
   1  -6 -20    3.96    0.61
  -1  -6  20    4.69    0.55
   2  -6  20    0.36    0.42
  -2  -6 -20    0.58    0.45
  -2  -6 -20    0.46    0.46
  -2  -6  20    1.08    0.43
  -3  -6 -20    3.28    0.58
  -3  -6 -20    3.21    0.60
   3  -6  20    2.98    0.57
  -3  -6  20    2.70    0.51
  -3  -6  20    2.56    0.55
   0   0 -21    0.26    0.29
   0   0 -21    0.51    0.31
  -1   0 -21   25.28    0.89
  -1   0 -21   26.35    0.90
   1   0 -21   25.07    0.85
  -2   0 -21    1.40    0.39
   2   0 -21    1.62    0.35
  -2   0 -21    1.37    0.39
  -3   0 -21    4.49    0.51
   3   0 -21    3.45    0.42
  -3   0 -21    4.33    0.49
   4   0 -21    0.46    0.33
  -4   0 -21   -0.08    0.33
  -4   0 -21   -0.34    0.37
  -5   0 -21    1.46    0.47
  -5   0 -21    3.07    0.51
   0   1 -21   26.68    0.86
   0  -1 -21   25.90    0.93
   0   1 -21   26.72    0.86
   0  -1  21   27.66    1.11
  -1  -1 -21    4.80    0.49
  -1  -1 -21    4.22    0.47
   1   1 -21    4.14    0.40
  -1   1 -21    3.94    0.43
  -1   1 -21    4.46    0.43
  -1  -1  21    4.68    0.55
   1  -1 -21    4.28    0.46
  -2  -1 -21    4.83    0.52
  -2  -1 -21    5.42    0.53
   2   1 -21    5.77    0.44
  -2  -1  21    4.86    0.58
   2  -1 -21    5.34    0.49
  -2   1 -21    5.08    0.49
  -2   1 -21    5.98    0.49
  -3  -1 -21    5.16    0.55
  -3  -1 -21    4.64    0.55
   3  -1 -21    5.62    0.51
  -3   1 -21    5.60    0.54
  -3   1 -21    4.82    0.50
  -4  -1 -21    0.25    0.40
  -4  -1 -21    0.46    0.41
  -4   1 -21   -0.27    0.34
  -4   1 -21    0.27    0.36
   4  -1 -21    0.58    0.34
  -5  -1 -21    3.45    0.56
  -5  -1 -21    3.74    0.57
  -5   1 -21    3.76    0.55
   5  -1 -21    4.77    0.54
  -5   1 -21    3.91    0.56
  -6  -1 -21    2.72    0.56
  -6   1 -21    2.62    0.51
   0   2 -21    3.01    0.35
   0   2 -21    2.81    0.35
   0  -2 -21    3.02    0.43
   0  -2  21    2.39    0.49
   1   2 -21    5.81    0.42
  -1  -2 -21    5.71    0.55
   1   2 -21    6.09    0.45
   1  -2  21    5.35    0.60
  -1  -2 -21    5.83    0.56
  -1   2 -21    6.39    0.48
  -1   2 -21    5.93    0.47
  -1  -2  21    5.07    0.58
   1  -2 -21    6.06    0.54
  -2  -2 -21    4.43    0.54
  -2  -2 -21    5.45    0.54
  -2  -2  21    4.45    0.56
  -2   2 -21    3.70    0.45
   2  -2 -21    5.09    0.51
  -2   2 -21    5.08    0.45
  -3  -2 -21    8.10    0.66
  -3  -2 -21    8.28    0.67
  -3   2 -21    7.76    0.59
  -3  -2  21    7.99    0.73
  -3   2 -21    7.18    0.53
  -3  -2  21    7.14    0.69
   3  -2 -21    8.75    0.63
  -4  -2 -21    4.83    0.59
  -4  -2 -21    4.34    0.59
  -4   2 -21    4.95    0.50
   4  -2 -21    3.96    0.52
  -4   2 -21    5.19    0.55
  -4  -2  21    5.27    0.67
  -5  -2 -21    3.00    0.54
  -5  -2 -21    2.86    0.56
   5  -2 -21    3.98    0.54
  -5   2 -21    3.46    0.53
  -5   2 -21    3.28    0.53
  -6   2 -21   -0.41    0.40
   0  -3 -21    4.59    0.52
   0  -3  21    4.98    0.58
  -1  -3 -21    4.20    0.51
   1  -3  21    5.33    0.58
  -1  -3 -21    5.04    0.55
   1  -3 -21    4.95    0.55
  -1  -3  21    4.49    0.56
   2  -3  21    6.13    0.63
  -2  -3 -21    5.96    0.59
  -2  -3 -21    5.78    0.59
  -2  -3  21    5.03    0.59
   2  -3 -21    5.57    0.55
  -2   3 -21    5.55    0.48
  -3  -3 -21    3.10    0.51
  -3  -3 -21    2.93    0.50
  -3  -3  21    2.44    0.53
  -3   3 -21    3.37    0.44
   3  -3 -21    2.22    0.45
  -3  -3  21    2.46    0.58
  -4  -3 -21   11.08    0.73
  -4  -3 -21    8.64    0.75
  -4   3 -21   10.78    0.72
   4  -3 -21   10.41    0.71
  -4  -3  21    9.74    0.83
  -5  -3 -21    3.49    0.57
  -5  -3  21    5.17    0.71
   5  -3 -21    4.46    0.57
  -5   3 -21    4.84    0.59
  -5   3 -21    3.99    0.57
   0  -4  21    0.26    0.40
   0  -4 -21   -0.37    0.36
  -1  -4 -21   13.59    0.80
  -1  -4 -21   15.36    0.94
   1  -4  21   15.13    0.88
  -1  -4 -21   15.19    0.81
   1  -4 -21   14.17    0.80
  -1  -4  21   14.93    0.84
  -2  -4 -21    7.91    0.65
  -2  -4 -21    7.14    0.64
  -2  -4 -21    8.19    0.73
   2  -4  21    8.05    0.72
  -2  -4  21    7.70    0.67
   2  -4 -21    7.55    0.65
  -3  -4 -21    8.08    0.71
  -3  -4 -21    9.36    0.74
   3  -4  21    9.75    0.82
   3  -4 -21    8.16    0.68
  -3  -4  21    8.06    0.75
  -3  -4  21    7.56    0.70
  -4  -4 -21    4.63    0.61
  -4  -4 -21    5.61    0.64
  -4  -4  21    5.56    0.70
   4  -4 -21    4.58    0.58
  -5   4  21    2.65    0.56
  -5  -4  21    2.05    0.60
  -5   4 -21    1.85    0.50
   0  -5  21   13.26    0.84
   0  -5 -21   13.74    0.77
   0  -5 -21   14.61    0.95
   1  -5  21    1.86    0.49
  -1  -5 -21    1.11    0.43
  -1  -5 -21    1.76    0.45
  -1  -5 -21    0.87    0.46
   1  -5 -21    1.21    0.44
  -1  -5  21    1.75    0.47
  -2  -5 -21    0.61    0.42
   2  -5  21    0.27    0.43
  -2  -5 -21    0.13    0.41
  -2  -5 -21    0.73    0.44
  -2  -5  21    0.14    0.40
   2  -5 -21    0.19    0.38
  -3  -5 -21    6.32    0.67
  -3  -5 -21    6.35    0.71
   3  -5  21    6.25    0.70
  -3  -5  21    6.61    0.70
  -3  -5  21    7.56    0.68
  -4   5  21    2.37    0.53
  -4  -5  21    3.03    0.61
   0  -6  21    0.78    0.44
   0  -6 -21    0.72    0.48
  -1  -6 -21   30.49    1.23
  -1  -6 -21   33.65    1.37
   1  -6  21   32.06    1.25
  -1  -6  21   30.94    1.20
   1  -6 -21   33.20    1.40
  -2  -6 -21    3.44    0.59
  -2  -6 -21    4.00    0.63
   2  -6  21    4.14    0.59
  -2  -6  21    3.02    0.52
   0   0 -22    8.93    0.59
   0   0 -22    8.79    0.58
   1   0 -22    4.06    0.45
  -1   0 -22    4.31    0.47
  -1   0 -22    3.91    0.46
  -2   0 -22    7.88    0.59
   2   0 -22    8.56    0.56
  -2   0 -22    8.85    0.63
  -3   0 -22   12.25    0.73
   3   0 -22   14.02    0.69
  -3   0 -22   13.49    0.74
  -4   0 -22   -0.26    0.35
  -4   0 -22    0.36    0.40
   4   0 -22    0.11    0.32
  -5   0 -22   19.31    0.93
  -5   0 -22   16.04    0.90
   0   1 -22    1.49    0.33
   0  -1 -22    1.43    0.38
   0   1 -22    2.16    0.35
  -1  -1 -22   19.99    0.86
   1   1 -22   20.08    0.75
  -1  -1 -22   20.66    0.85
   1  -1 -22   21.88    0.84
  -1   1 -22   20.42    0.81
  -1   1 -22   21.49    0.80
   2   1 -22    0.90    0.31
  -2  -1 -22    0.91    0.37
  -2  -1 -22    0.94    0.39
  -2   1 -22    1.30    0.38
   2  -1 -22    0.67    0.36
  -2   1 -22    0.38    0.33
  -3  -1 -22    2.79    0.47
  -3  -1 -22    3.01    0.50
  -3   1 -22    2.30    0.41
   3  -1 -22    2.57    0.42
  -3   1 -22    2.79    0.45
  -4  -1 -22    0.19    0.37
  -4  -1 -22   -0.04    0.38
  -4   1 -22    0.07    0.35
   4  -1 -22    0.30    0.36
  -4   1 -22   -0.45    0.36
  -5  -1 -22    1.28    0.49
  -5  -1 -22    1.41    0.49
  -5   1 -22    1.83    0.48
  -5   1 -22    2.51    0.50
   5  -1 -22    2.55    0.46
   0  -2 -22    1.31    0.37
   0   2 -22    0.69    0.27
   0  -2  22    1.13    0.43
   0   2 -22    1.00    0.30
  -1  -2 -22    1.08    0.39
   1  -2  22    0.20    0.42
  -1  -2 -22    1.19    0.40
  -1  -2  22    1.15    0.45
  -1   2 -22    1.14    0.33
   1  -2 -22    1.09    0.38
  -1   2 -22    0.90    0.31
  -2  -2 -22    5.17    0.58
  -2  -2 -22    3.34    0.50
  -2  -2  22    3.64    0.56
  -2   2 -22    3.16    0.40
  -2   2 -22    3.49    0.43
   2  -2 -22    3.59    0.49
  -3  -2 -22    3.79    0.53
  -3  -2 -22    4.33    0.56
   3  -2 -22    4.61    0.52
  -3  -2  22    4.04    0.63
  -3   2 -22    4.06    0.45
  -3   2 -22    3.21    0.46
  -3  -2  22    3.67    0.58
  -4  -2 -22    7.02    0.68
  -4  -2 -22    5.69    0.64
  -4   2 -22    7.59    0.60
   4  -2 -22    6.84    0.61
  -4   2 -22    6.42    0.61
  -5  -2 -22    8.30    0.76
   5  -2 -22    8.70    0.69
  -5   2 -22    8.74    0.71
   0  -3  22    1.75    0.48
   0  -3 -22    2.38    0.46
   1  -3  22    5.35    0.62
  -1  -3 -22    4.11    0.52
  -1  -3 -22    4.51    0.53
  -1  -3  22    4.24    0.56
   1  -3 -22    4.54    0.54
   2  -3  22    0.36    0.42
  -2  -3 -22   -0.02    0.39
  -2  -3 -22    0.72    0.42
   2  -3 -22   -0.47    0.34
  -2  -3  22    0.42    0.43
  -3  -3 -22    2.33    0.49
  -3  -3 -22    1.59    0.47
  -3  -3  22    1.26    0.53
   3  -3 -22    2.00    0.45
  -3   3 -22    2.21    0.43
  -3  -3  22    1.93    0.53
  -4  -3 -22    8.91    0.76
  -4  -3 -22    8.10    0.72
  -4   3 -22    8.90    0.67
  -4  -3  22    8.29    0.81
   4  -3 -22    9.05    0.69
  -5  -3 -22    3.45    0.60
  -5   3 -22    2.12    0.49
   0  -4  22    0.00    0.41
   0  -4 -22    0.32    0.39
  -1  -4 -22   20.09    0.95
   1  -4  22   21.85    1.02
  -1  -4 -22   20.01    0.90
  -1  -4  22   20.78    1.01
   1  -4 -22   21.55    0.93
  -2  -4 -22    1.07    0.43
  -2  -4 -22    1.65    0.44
   2  -4  22    0.89    0.48
  -2  -4  22    0.67    0.45
   2  -4 -22    1.29    0.44
  -3  -4 -22    7.38    0.69
  -3  -4 -22    7.23    0.68
  -3  -4  22    6.58    0.68
  -3  -4  22    8.19    0.77
   3  -4 -22    7.48    0.67
  -4  -4 -22    6.05    0.67
  -4  -4  22    5.13    0.70
   0  -5  22    1.73    0.50
   0  -5 -22    1.33    0.44
  -1  -5 -22    2.74    0.52
   1  -5  22    2.25    0.52
  -1  -5 -22    2.00    0.50
  -1  -5  22    2.59    0.52
   1  -5 -22    2.39    0.50
   2  -5  22    8.66    0.77
  -2  -5 -22    8.35    0.74
  -2  -5  22    8.75    0.75
   3  -5  22    3.29    0.59
  -3  -5 -22    3.83    0.59
  -3  -5  22    3.74    0.58
   0  -6  22    2.29    0.52
   1  -6  22   18.68    1.01
  -1  -6 -22   19.00    1.12
  -1  -6  22   19.94    1.01
   0   0 -23   -0.07    0.33
   0   0 -23    0.39    0.34
  -1   0 -23    2.57    0.42
   1   0 -23    2.30    0.39
  -1   0 -23    2.77    0.43
  -2   0 -23   -0.27    0.32
  -2   0 -23    0.24    0.35
   2   0 -23    0.57    0.33
  -3   0 -23    0.76    0.40
  -3   0 -23    0.42    0.38
   3   0 -23    0.71    0.34
  -4   0 -23    5.78    0.62
  -4   0 -23    7.23    0.65
  -5   0 -23    6.31    0.66
   0  -1 -23    0.01    0.34
   0   1 -23    0.09    0.31
   0  -1 -23    0.54    0.35
   0   1 -23    0.09    0.30
  -1  -1 -23    1.15    0.40
   1   1 -23    2.12    0.38
   1   1 -23    1.80    0.36
  -1  -1 -23    1.71    0.42
   1  -1 -23    2.13    0.41
  -1   1 -23    1.88    0.36
  -1   1 -23    2.33    0.39
  -2  -1 -23    3.72    0.51
  -2  -1 -23    3.72    0.51
   2  -1 -23    4.15    0.48
  -2   1 -23    3.69    0.48
  -2   1 -23    4.14    0.48
  -3  -1 -23   15.81    0.84
  -3  -1 -23   14.82    0.81
  -3   1 -23   16.02    0.77
  -3   1 -23   15.94    0.80
   3  -1 -23   15.56    0.76
  -4  -1 -23   10.60    0.77
  -4  -1 -23   12.24    0.80
  -4   1 -23   11.91    0.76
   4  -1 -23   13.64    0.75
  -4   1 -23   11.41    0.73
  -5  -1 -23    2.82    0.56
  -5   1 -23    2.64    0.55
  -5   1 -23    2.72    0.51
   0  -2 -23    4.48    0.52
  -1  -2 -23    9.04    0.68
  -1  -2 -23   10.20    0.69
  -1   2 -23    9.83    0.59
   1  -2 -23    8.41    0.65
  -1  -2  23    9.36    0.80
  -2  -2 -23    7.26    0.63
  -2  -2 -23    7.99    0.65
  -2   2 -23    7.91    0.59
   2  -2 -23    7.39    0.62
  -3  -2 -23    5.23    0.60
  -3  -2 -23    5.22    0.60
  -3   2 -23    5.62    0.52
   3  -2 -23    5.22    0.55
  -3   2 -23    5.12    0.52
  -4  -2 -23   11.55    0.81
  -4  -2 -23   10.61    0.78
  -4   2 -23    9.96    0.71
  -4   2 -23   10.33    0.69
   4  -2 -23    9.93    0.70
  -5  -2 -23   12.78    0.88
  -5   2 -23   12.08    0.80
   5  -2 -23   13.62    0.79
   0  -3  23   -0.14    0.42
   0  -3 -23   -0.39    0.35
  -1  -3 -23    2.13    0.48
  -1  -3 -23    1.73    0.45
   1  -3  23    1.13    0.47
  -1  -3  23    1.17    0.48
   1  -3 -23    0.92    0.42
  -2  -3 -23   19.86    0.92
  -2  -3 -23   22.24    0.98
  -2  -3  23   18.91    1.01
   2  -3 -23   20.23    0.92
  -3  -3 -23    4.47    0.59
  -3  -3 -23    4.80    0.61
   3  -3 -23    4.84    0.57
  -3  -3  23    3.78    0.60
  -3  -3  23    5.71    0.72
  -4  -3 -23    0.46    0.46
  -4   3 -23    0.58    0.39
   4  -3 -23    0.46    0.40
   0  -4 -23    8.70    0.72
   0  -4  23    8.09    0.74
  -1  -4 -23    3.09    0.53
   1  -4  23    1.72    0.51
  -1  -4 -23    1.74    0.48
   1  -4 -23    2.38    0.49
  -1  -4  23    3.38    0.57
   2  -4  23    0.73    0.49
  -2  -4 -23    0.82    0.45
  -2  -4 -23    1.01    0.43
   2  -4 -23    0.63    0.42
  -2  -4  23    0.96    0.48
  -3  -4 -23   28.14    1.16
  -3  -4  23   29.66    1.24
   3  -4 -23   27.64    1.11
  -4  -4  23    4.79    0.72
  -4  -4  23    5.43    0.69
   0  -5  23    5.03    0.63
   1  -5  23    1.08    0.48
  -1  -5 -23    1.14    0.47
  -1  -5  23    0.73    0.47
   2  -5  23    5.80    0.70
  -2  -5 -23    4.84    0.61
  -2  -5  23    4.77    0.62
   0   0 -24    0.01    0.31
   0   0 -24    0.19    0.35
   1   0 -24   26.14    0.94
  -1   0 -24   27.73    0.98
  -1   0 -24   24.87    0.95
   2   0 -24    3.55    0.45
  -2   0 -24    2.59    0.45
  -2   0 -24    2.83    0.48
  -3   0 -24    6.14    0.60
  -3   0 -24    6.58    0.62
  -4   0 -24    0.59    0.42
  -4   0 -24    0.02    0.41
  -5   0 -24   17.72    0.94
   0  -1 -24   11.85    0.69
   0   1 -24    9.39    0.61
   0  -1 -24    8.78    0.65
   0   1 -24    9.25    0.61
  -1  -1 -24    1.88    0.43
  -1  -1 -24    1.13    0.41
   1   1 -24    0.58    0.33
   1   1 -24    1.41    0.35
  -1   1 -24    0.74    0.34
   1  -1 -24    0.93    0.40
  -1   1 -24    1.13    0.37
  -2  -1 -24    2.80    0.50
  -2  -1 -24    2.43    0.46
  -2   1 -24    2.91    0.44
  -2   1 -24    2.60    0.45
   2  -1 -24    3.16    0.47
  -3  -1 -24   18.89    0.91
  -3  -1 -24   19.72    0.94
  -3   1 -24   20.33    0.90
  -3   1 -24   18.75    0.84
   3  -1 -24   19.03    0.87
  -4  -1 -24    6.13    0.66
  -4  -1 -24    6.35    0.65
   4  -1 -24    6.39    0.58
  -4   1 -24    6.94    0.66
  -4   1 -24    7.01    0.64
  -5  -1 -24    0.43    0.46
  -5   1 -24    0.90    0.43
   0  -2 -24    2.21    0.45
   0  -2 -24    2.23    0.46
  -1  -2 -24    3.84    0.53
  -1  -2 -24    4.35    0.55
   1  -2 -24    3.70    0.51
  -2  -2 -24    8.61    0.71
  -2  -2 -24    8.22    0.69
   2  -2 -24    8.14    0.66
  -2   2 -24    8.59    0.62
  -3  -2 -24   11.09    0.77
  -3  -2 -24   11.44    0.79
  -3   2 -24   10.82    0.72
   3  -2 -24   11.07    0.73
  -4  -2 -24    5.50    0.65
   4  -2 -24    5.62    0.59
  -4   2 -24    5.96    0.62
   0  -3  24    1.09    0.48
   0  -3 -24    1.06    0.43
  -1  -3 -24    0.22    0.37
  -1  -3 -24    0.71    0.40
   1  -3 -24    0.52    0.41
  -1  -3  24    0.44    0.47
  -2  -3 -24   10.13    0.76
  -2  -3 -24   10.41    0.78
   2  -3 -24   10.63    0.74
  -2  -3  24    8.80    0.78
  -3  -3 -24    3.15    0.55
  -3  -3 -24    2.58    0.52
   3  -3 -24    1.38    0.44
  -4  -3 -24    7.59    0.75
   0  -4 -24    7.45    0.68
   0  -4 -24    7.30    0.68
   0  -4  24    8.66    0.78
   1  -4  24    6.32    0.69
  -1  -4 -24    7.14    0.68
  -1  -4 -24    7.58    0.69
  -1  -4  24    8.08    0.74
   1  -4 -24    6.08    0.64
  -2  -4 -24    0.72    0.45
  -2  -4  24    0.21    0.45
  -3  -4  24   10.74    0.85
   0  -5  24    0.19    0.44
   0  -5 -24    0.55    0.46
   1  -5  24    2.81    0.57
  -1  -5  24    3.32    0.59
   0   0 -25    0.46    0.35
   0   0 -25    0.72    0.36
   1   0 -25    3.90    0.47
  -1   0 -25    3.50    0.49
  -1   0 -25    2.95    0.47
  -2   0 -25    3.22    0.50
  -2   0 -25    3.27    0.48
   2   0 -25    3.79    0.47
  -3   0 -25   28.38    1.10
  -3   0 -25   29.30    1.10
  -4   0 -25    0.51    0.40
  -4   0 -25   -0.03    0.41
   0   1 -25    1.13    0.37
   0   1 -25    0.55    0.35
   0  -1 -25    1.09    0.40
   0  -1 -25    1.64    0.42
  -1  -1 -25   12.81    0.76
  -1  -1 -25   11.51    0.73
  -1   1 -25   12.13    0.66
   1  -1 -25   13.17    0.74
  -1   1 -25   12.20    0.71
  -2  -1 -25   16.00    0.85
  -2  -1 -25   15.44    0.85
   2  -1 -25   15.51    0.78
  -2   1 -25   16.40    0.77
  -2   1 -25   16.69    0.82
  -3  -1 -25    3.41    0.55
  -3  -1 -25    3.01    0.52
  -3   1 -25    2.92    0.50
  -3   1 -25    2.75    0.46
   3  -1 -25    2.28    0.46
  -4  -1 -25    0.26    0.42
  -4   1 -25    0.07    0.41
  -4   1 -25    0.26    0.42
   0  -2 -25    1.80    0.44
   0  -2 -25    1.19    0.41
  -1  -2 -25    3.00    0.50
  -1  -2 -25    3.82    0.55
   1  -2 -25    3.72    0.52
  -2  -2 -25    2.86    0.52
  -2  -2 -25    2.91    0.52
   2  -2 -25    2.59    0.48
  -3  -2 -25    1.29    0.47
  -3  -2 -25    1.00    0.47
   3  -2 -25    0.83    0.44
  -3   2 -25    1.56    0.45
  -4  -2 -25    8.31    0.75
  -4   2 -25    8.82    0.72
   4  -2 -25    7.40    0.66
   0  -3 -25    8.30    0.72
   0  -3 -25    8.56    0.71
  -1  -3 -25    2.45    0.50
  -1  -3 -25    1.60    0.45
   1  -3 -25    1.93    0.48
  -2  -3 -25    8.67    0.73
  -2  -3 -25    8.44    0.74
   2  -3 -25    8.74    0.72
  -3  -3 -25    2.21    0.54
   3  -3 -25    2.73    0.52
   0  -4  25    0.22    0.47
   0  -4 -25    0.58    0.46
  -1  -4 -25    3.36    0.57
  -1  -4  25    3.43    0.61
  -2  -4 -25    1.87    0.53
  -2  -4  25    3.30    0.59
   0   0 -26   32.47    1.10
   0   0 -26   33.88    1.13
   1   0 -26    1.21    0.39
  -1   0 -26    0.56    0.38
   1   0 -26    1.02    0.38
  -1   0 -26    0.69    0.39
  -2   0 -26    0.12    0.39
  -2   0 -26   -0.24    0.38
  -3   0 -26    2.51    0.51
  -3   0 -26    1.42    0.46
   0  -1 -26    1.67    0.44
   0  -1 -26    1.72    0.44
  -1  -1 -26   -0.24    0.37
  -1  -1 -26   -0.56    0.35
   1  -1 -26    0.65    0.38
  -1   1 -26   -0.55    0.34
  -2  -1 -26    5.85    0.63
  -2  -1 -26    7.19    0.67
   2  -1 -26    5.86    0.59
  -2   1 -26    7.29    0.62
  -2   1 -26    6.92    0.61
  -3  -1 -26   17.97    0.93
  -3  -1 -26   17.97    0.93
   3  -1 -26   16.50    0.83
  -3   1 -26   17.28    0.85
  -3   1 -26   17.91    0.88
   0  -2 -26    1.02    0.44
   0  -2 -26    0.72    0.43
  -1  -2 -26    0.12    0.39
  -1  -2 -26    0.49    0.40
   1  -2 -26    0.05    0.38
  -2  -2 -26    7.25    0.67
  -2  -2 -26    7.22    0.69
   2  -2 -26    6.64    0.63
  -3  -2 -26   21.22    1.03
   3  -2 -26   22.50    0.99
   0  -3 -26    1.20    0.45
   0  -3 -26    1.12    0.44
  -1  -3 -26    9.02    0.76
   1  -3 -26    7.58    0.70
  -2  -3 -26   14.56    0.89
   0   0 -27    0.90    0.39
   0   0 -27    0.47    0.37
   1   0 -27   -0.49    0.36
  -1   0 -27   -0.18    0.36
  -1   0 -27   -0.19    0.37
  -2   0 -27    0.77    0.43
  -2   0 -27   -0.54    0.35
  -3   0 -27    0.73    0.45
   0  -1 -27    1.93    0.45
   0  -1 -27    1.43    0.44
  -1  -1 -27    4.73    0.57
  -1  -1 -27    4.06    0.55
   1  -1 -27    4.70    0.55
  -2  -1 -27    6.01    0.64
  -2  -1 -27    7.81    0.69
  -2   1 -27    6.03    0.60
   2  -1 -27    5.31    0.59
  -3  -1 -27    6.24    0.66
  -3   1 -27    4.87    0.60
   0  -2 -27    0.76    0.44
   0  -2 -27    0.08    0.40
  -1  -2 -27    0.95    0.44
  -1  -2 -27    1.29    0.47
   1  -2 -27    0.65    0.42
  -2  -2 -27    8.96    0.77
   2  -2 -27    9.33    0.72
   0  -3 -27    2.63    0.55
  -1  -3 -27   12.30    0.86
   0   0 -28   14.15    0.79
   0   0 -28   12.32    0.74
  -1   0 -28   -0.59    0.35
  -1   0 -28    0.61    0.39
  -2   0 -28    5.47    0.61
  -2   0 -28    5.91    0.63
   0  -1 -28   17.05    0.87
   0  -1 -28   15.65    0.87
  -1  -1 -28    8.91    0.73
  -1  -1 -28    7.91    0.69
   1  -1 -28    8.07    0.67
   1  -1 -28    7.22    0.67
   0  -2 -28    6.59    0.67
   0   0   0    0.00    0.00
;
_shelx_hkl_checksum     95789
_shelx_res_file
;
    C:\Crystal\x-step32\s2063lm.res created by SHELXL-2014/7
TITL S2107LM, P2(1)2(1)2(1)
CELL  0.71073  6.48760  6.63640 20.12240 90.00000 90.00000 90.00000
ZERR 4  0.00060  0.00050  0.00160  0.00000  0.00000  0.00000
LATT -1
SYMM -X+ 0.50000, -Y, Z+ 0.50000
SYMM X+ 0.50000, -Y+ 0.50000, -Z
SYMM -X, Y+ 0.50000, -Z+ 0.50000
SFAC C H O
UNIT 32 48 24
TEMP -173
PLAN 20
FMAP 2
L.S. 5
BOND $H
ACTA
CONF
REM TMAX: 0.746 TMIN: 0.705 (MULTI-SCAN)
REM PLATES, COLOURLESS
WGHT    0.044000    0.072500
FVAR       0.32839
O1    3    0.345636    0.565200    0.109943    11.00000    0.01368    0.01353 =
         0.01221   -0.00209    0.00313   -0.00187
C1    1    0.202008    0.403499    0.118357    11.00000    0.01587    0.01167 =
         0.01174    0.00015    0.00110   -0.00171
AFIX  13
H1    2    0.217796    0.345240    0.163904    11.00000   -1.20000
AFIX   0
O2    3    0.444077    0.152834    0.083281    11.00000    0.02843    0.01973 =
         0.01560   -0.00294   -0.00143    0.00962
H12   2    0.478852    0.093359    0.046477    11.00000    0.04561
C2    1   -0.015610    0.483477    0.110037    11.00000    0.01418    0.01709 =
         0.01182    0.00136    0.00022   -0.00393
AFIX  13
H2    2   -0.118612    0.377786    0.122361    11.00000   -1.20000
AFIX   0
O3    3    0.126240    0.646702    0.251967    11.00000    0.01391    0.02301 =
         0.01146    0.00296    0.00025   -0.00155
C3    1   -0.055138    0.679694    0.150116    11.00000    0.01287    0.02059 =
         0.01194    0.00058    0.00076    0.00250
AFIX  13
H3    2   -0.176807    0.660847    0.179987    11.00000   -1.20000
AFIX   0
O4    3    0.457247    0.635935    0.216559    11.00000    0.01270    0.02621 =
         0.01312   -0.00342   -0.00173    0.00374
C4    1    0.127405    0.753659    0.190201    11.00000    0.01366    0.01508 =
         0.01131    0.00029    0.00148    0.00260
AFIX  13
H4    2    0.113514    0.901519    0.198665    11.00000   -1.20000
AFIX   0
O5    3   -0.044862    0.545976    0.042002    11.00000    0.01744    0.02383 =
         0.01055    0.00034   -0.00179    0.00152
C5    1    0.341972    0.708257    0.161039    11.00000    0.01338    0.01248 =
         0.01293   -0.00136    0.00002   -0.00071
AFIX  13
H5    2    0.405097    0.836493    0.144704    11.00000   -1.20000
AFIX   0
O6    3   -0.101725    0.828155    0.100548    11.00000    0.02491    0.02202 =
         0.01579    0.00082   -0.00508    0.00721
C6    1    0.332327    0.655604    0.274342    11.00000    0.01546    0.02029 =
         0.01275   -0.00085   -0.00052   -0.00054
AFIX  23
H6A   2    0.360840    0.544830    0.305986    11.00000   -1.20000
H6B   2    0.359566    0.785662    0.296783    11.00000   -1.20000
AFIX   0
C7    1   -0.175723    0.716218    0.045750    11.00000    0.01410    0.02952 =
         0.01438    0.00150   -0.00203    0.00364
AFIX  23
H7A   2   -0.167782    0.796673    0.004399    11.00000   -1.20000
H7B   2   -0.320552    0.674618    0.052961    11.00000   -1.20000
AFIX   0
C8    1    0.251780    0.243908    0.067168    11.00000    0.02369    0.01451 =
         0.01547   -0.00220   -0.00249    0.00198
AFIX  23
H8A   2    0.141855    0.140450    0.066634    11.00000   -1.20000
H8B   2    0.259378    0.305739    0.022461    11.00000   -1.20000
AFIX   0
HKLF 4
REM  S2107LM, P2(1)2(1)2(1)
REM R1 =  0.0291 for    2467 Fo > 4sig(Fo)  and  0.0333 for all    2680 data
REM    131 parameters refined using      0 restraints
END
WGHT      0.0440      0.0725
REM Highest difference peak  0.309,  deepest hole -0.183,  1-sigma level  0.041
Q1    1   0.0384  0.7313  0.1692  11.00000  0.05    0.31
Q2    1   0.2298  0.7264  0.1729  11.00000  0.05    0.30
Q3    1   0.0944  0.4564  0.1154  11.00000  0.05    0.27
Q4    1   0.2261  0.3279  0.0928  11.00000  0.05    0.27
Q5    1  -0.0263  0.5698  0.1334  11.00000  0.05    0.26
Q6    1   0.1435  0.6881  0.2198  11.00000  0.05    0.19
Q7    1   0.4453  0.7963  0.1359  11.00000  0.05    0.17
Q8    1   0.3940  0.6479  0.2448  11.00000  0.05    0.17
Q9    1   0.3334  0.6329  0.1359  11.00000  0.05    0.16
Q10   1   0.2222  0.6726  0.2669  11.00000  0.05    0.16
Q11   1  -0.1464  0.7807  0.0757  11.00000  0.05    0.16
Q12   1  -0.1404  0.6064  0.0496  11.00000  0.05    0.15
Q13   1   0.3887  0.6758  0.1889  11.00000  0.05    0.15
Q14   1  -0.0775  0.7708  0.1247  11.00000  0.05    0.15
Q15   1  -0.0248  0.5121  0.0800  11.00000  0.05    0.14
Q16   1   0.0954  0.5826  0.2221  11.00000  0.05    0.14
Q17   1   0.2823  0.4910  0.1100  11.00000  0.05    0.14
Q18   1   0.3651  0.7898  0.1329  11.00000  0.05    0.13
Q19   1   0.3398  0.6202  0.0800  11.00000  0.05    0.13
Q20   1   0.0322  0.6789  0.2651  11.00000  0.05    0.13
;
_shelx_res_checksum     3988
data_global
_journal_date_recd_electronic     2015-11-09
_journal_date_accepted     2015-11-16
_journal_name_full     'Acta Crystallographica, Section E'
_journal_year     2015
_journal_volume     71
_journal_issue     12
_journal_page_first     o961
_journal_page_last     o962
_journal_paper_category     HO
_journal_paper_doi     10.1107/S2056989015021854
_journal_coeditor_code     ZL2651
_publ_contact_author_name     'Prof. Dr. Willi Kantlehner'
_publ_contact_author_address
;
Fakult\"at Chemie/Organische Chemie
Hochschule Aalen
Beethovenstrasse 1
D-73430 Aalen
Germany
;
_publ_contact_author_email     willi.kantlehner@hs-aalen.de
_publ_contact_author_fax     '49 7361 5762250'
_publ_contact_author_phone     '49 7361 5762152'
_publ_section_title
;
Crystal structure of 1,2,3,4-di-<i>O</i>-methylene-\a-<i>D</i>-galactopyranose
;
loop_
    _publ_author_name
    _publ_author_address
    'Tiritiris, Ioannis'
;
 Fakult\"at Chemie/Organische Chemie
 Hochschule Aalen
 Beethovenstrasse 1
 D-73430 Aalen
 Germany
;
    'Tussetschl\"ager, Stefan'
;
 Fakult\"at Chemie/Organische Chemie
 Hochschule Aalen
 Beethovenstrasse 1
 D-73430 Aalen
 Germany
;
    'Kantlehner, Willi'
;
 Fakult\"at Chemie/Organische Chemie
 Hochschule Aalen
 Beethovenstrasse 1
 D-73430 Aalen
 Germany
;
_publ_section_synopsis
;
In the title compound, the central part of the molecule consists of a
six-membered C~5~O pyranose ring with twist-boat conformation. Both fused
dioxolane rings adopt an envelope conformation. O---H...O and C---H...O
hydrogen bonds between adjacent molecules are present, generating a
three-dimensional network.
;
