# Supplementary material for: Crystal structure of 1,2,3,4-di-O-methyl­ene-α-d-galacto­pyran­ose
Source: Acta Crystallogr E Crystallogr Commun. 2015 Nov 21;71(Pt 12):o961–2. doi: 10.1107/S2056989015021854 (PMC4719923; doi:10.1107/S2056989015021854)
Supplement: Supplementary file 2 [file e-71-0o961-Isup2.hkl]

#
# h,k,l, Fc-squared, Fo-squared, sigma(Fo-squared), status flag
#
data_I
_shelx_title ' S2107LM, P2(1)2(1)2(1)'
_shelx_refln_list_code          4
_shelx_F_calc_maximum       95.15
_exptl_crystal_F_000       432.00
_reflns_d_resolution_high  0.6962

loop_
 _space_group_symop_operation_xyz
 'x, y, z'
 '-x+1/2, -y, z+1/2'
 'x+1/2, -y+1/2, -z'
 '-x, y+1/2, -z+1/2'

_cell_length_a     6.4876
_cell_length_b     6.6364
_cell_length_c    20.1224
_cell_angle_alpha  90.000
_cell_angle_beta   90.000
_cell_angle_gamma  90.000

_shelx_F_squared_multiplier     1.000

loop_
 _refln_index_h
 _refln_index_k
 _refln_index_l
 _refln_F_squared_calc
 _refln_F_squared_meas
 _refln_F_squared_sigma
 _refln_observed_status
   2   0   0        627.58        721.09         5.73 o
   4   0   0        672.43        714.78         8.96 o
   6   0   0        185.45        162.49         5.11 o
   8   0   0         17.19         15.76         4.17 o
   1   1   0       2405.93       2409.00        13.28 o
   2   1   0       2547.03       2559.26        13.69 o
   3   1   0         96.19         97.33         2.41 o
   4   1   0        169.60        175.24         4.00 o
   5   1   0        931.57        935.80         8.13 o
   6   1   0        298.18        268.60         9.34 o
   7   1   0         19.88         24.26         2.40 o
   8   1   0        110.85        110.48         4.98 o
   9   1   0          0.47          1.80         3.15 o
   0   2   0       3594.81       3478.81        40.52 o
   1   2   0       2422.88       2426.87        15.58 o
   2   2   0       1010.31       1042.66         7.27 o
   3   2   0        152.27        199.87         2.03 o
   4   2   0        387.36        381.68         3.86 o
   5   2   0         95.10         86.52         2.86 o
   6   2   0         33.54         31.85         5.15 o
   7   2   0          2.13          0.34         1.90 o
   8   2   0          4.01          4.68         2.60 o
   9   2   0         29.00         31.81         5.47 o
   1   3   0        568.96        623.31         5.25 o
   2   3   0        240.53        240.78         1.92 o
   3   3   0        230.31        205.29         2.07 o
   4   3   0          0.58          0.81         0.82 o
   5   3   0         31.91         34.21         1.60 o
   6   3   0         42.09         40.97         1.91 o
   7   3   0          0.10         -0.66         2.51 o
   8   3   0          3.34         -0.61         2.82 o
   0   4   0        406.23        357.78         5.28 o
   1   4   0         92.52         85.80         1.48 o
   2   4   0        145.44        138.01         2.16 o
   3   4   0        217.03        222.62         2.98 o
   4   4   0         80.61         80.91         2.40 o
   5   4   0         35.49         30.13         1.91 o
   6   4   0         25.88         28.07         2.73 o
   7   4   0          3.28         -1.51         2.61 o
   8   4   0        101.63        106.66         5.81 o
   1   5   0        102.64         91.20         1.66 o
   2   5   0         49.26         49.55         1.57 o
   3   5   0          0.42         -0.75         0.75 o
   4   5   0         10.69          7.95         1.21 o
   5   5   0        100.63         99.09         3.65 o
   6   5   0          0.55         -0.15         2.64 o
   7   5   0        131.19        134.80        11.36 o
   0   6   0        132.71        122.66         3.29 o
   1   6   0         62.77         64.47         1.65 o
   2   6   0        590.10        570.85         6.26 o
   3   6   0        181.21        168.76         3.35 o
   4   6   0          0.77         -1.01         1.21 o
   5   6   0         20.39         25.79         2.40 o
   6   6   0          4.85          4.77         2.17 o
   7   6   0        240.05        253.83         7.51 o
   1   7   0          0.02          1.37         1.18 o
   2   7   0        186.23        175.69         3.89 o
   3   7   0          2.90          1.98         1.72 o
   4   7   0         26.65         27.04         1.71 o
   5   7   0          7.59          9.31         2.81 o
   6   7   0         40.35         41.13         3.97 o
   0   8   0          0.01          1.62         1.33 o
   1   8   0         10.23         12.97         1.85 o
   2   8   0          1.69         -0.28         2.60 o
   3   8   0         58.78         61.20         5.10 o
   4   8   0         29.82         29.51         1.83 o
   5   8   0          1.42         -0.72         1.84 o
   1   9   0         19.06         23.09         3.06 o
   2   9   0        162.43        165.80         7.05 o
   3   9   0          0.04         -0.09         3.06 o
   1   0   1        366.83        359.84         2.07 o
   2   0   1       6508.28       6452.83        31.13 o
   3   0   1         27.71         28.71         1.08 o
   4   0   1        824.47        843.37        14.53 o
   5   0   1        213.76        202.99         3.00 o
   6   0   1        148.96        137.68         3.44 o
   7   0   1          2.28          1.15         2.29 o
   8   0   1        213.35        243.50         6.72 o
   9   0   1        251.40        259.14         7.44 o
  -9   1   1        100.83        112.34         5.43 o
  -8   1   1        195.94        214.09         6.29 o
  -7   1   1         66.66         67.10         3.18 o
  -6   1   1        179.63        175.49         8.32 o
  -5   1   1        830.62        810.69         8.45 o
  -4   1   1        737.53        759.49         6.10 o
  -3   1   1       1421.60       1485.63        10.37 o
  -2   1   1        369.65        368.22         2.32 o
  -1   1   1       2519.33       2438.89        11.74 o
   0   1   1       1360.58       1324.61        10.25 o
   1   1   1       2519.78       2428.05        14.23 o
   2   1   1        369.62        375.09         2.72 o
   3   1   1       1420.34       1470.24         9.76 o
   4   1   1        737.57        752.46         6.09 o
   5   1   1        830.70        819.95         8.06 o
   6   1   1        180.19        171.67         4.28 o
   7   1   1         66.60         67.30         3.19 o
   8   1   1        195.47        191.95         6.12 o
   9   1   1        100.98        103.36         5.37 o
  -9   2   1         17.94         21.61         5.10 o
  -8   2   1         36.56         35.61         5.10 o
  -7   2   1         24.57         22.56         2.36 o
  -6   2   1         78.10         78.10         2.78 o
  -5   2   1        238.76        227.94         3.40 o
  -4   2   1        191.56        194.15         2.46 o
  -3   2   1        785.06        823.67         7.14 o
  -2   2   1        478.31        494.52         3.31 o
  -1   2   1         60.29         68.59         1.18 o
   0   2   1       6382.28       6360.32        83.61 o
   1   2   1         60.41         67.26         1.04 o
   2   2   1        477.59        499.57         3.80 o
   3   2   1        785.35        819.98         6.24 o
   4   2   1        191.32        203.86         2.65 o
   5   2   1        238.74        224.14         4.10 o
   6   2   1         77.91         74.78         4.25 o
   7   2   1         24.71         24.02         2.41 o
   8   2   1         36.75         38.82         3.45 o
   9   2   1         17.89         12.24         4.73 o
  -8   3   1         78.89         84.67         5.07 o
  -7   3   1         29.71         31.62         3.44 o
  -6   3   1        163.91        149.80         3.06 o
  -5   3   1         15.47         13.44         1.32 o
  -4   3   1         96.82         98.54         1.91 o
  -3   3   1         54.59         52.99         1.11 o
  -2   3   1         98.84        104.26         1.24 o
  -1   3   1        125.91        147.98         6.42 o
   0   3   1          0.31          0.87         0.62 o
   1   3   1        126.19        134.34         2.60 o
   2   3   1         98.96        104.91         1.21 o
   3   3   1         54.70         51.31         1.60 o
   4   3   1         96.85         99.67         1.82 o
   5   3   1         15.62         15.66         1.34 o
   6   3   1        164.79        142.97         3.50 o
   7   3   1         29.81         32.58         3.38 o
   8   3   1         78.70         83.15         5.01 o
  -8   4   1         32.67         37.55         4.02 o
  -7   4   1          7.55          9.83         2.92 o
  -6   4   1         53.50         56.22         2.54 o
  -5   4   1        166.58        156.67         3.79 o
  -4   4   1        184.85        183.28         2.28 o
  -3   4   1        380.44        389.44         3.63 o
  -2   4   1          7.24          7.44         0.73 o
  -1   4   1        239.98        244.00         3.44 o
   0   4   1        424.24        428.63         4.92 o
   1   4   1        240.10        237.82         2.55 o
   2   4   1          7.20          5.39         0.74 o
   3   4   1        380.80        383.96         3.40 o
   4   4   1        185.09        175.14         2.45 o
   5   4   1        166.61        158.36         3.37 o
   6   4   1         53.52         51.03         2.43 o
   7   4   1          7.46         13.62         3.71 o
   8   4   1         32.62         35.38         3.96 o
  -7   5   1         16.07         20.22         3.76 o
  -6   5   1         90.47         96.33         4.46 o
  -5   5   1         25.86         26.95         3.74 o
  -4   5   1        108.52        102.79         2.18 o
  -3   5   1         98.28         95.38         1.74 o
  -2   5   1         71.39         66.22         2.80 o
  -1   5   1         34.92         37.53         1.37 o
   0   5   1        179.95        197.48         3.67 o
   1   5   1         34.89         36.92         1.35 o
   2   5   1         71.02         68.53         1.71 o
   3   5   1         98.11         96.53         1.82 o
   4   5   1        108.71        101.79         2.30 o
   5   5   1         25.85         27.70         2.34 o
   6   5   1         90.28         89.74         3.90 o
   7   5   1         16.07         11.90         4.22 o
  -7   6   1         20.04         22.47         3.40 o
  -6   6   1         34.13         29.86         3.54 o
  -5   6   1        120.88        132.62         4.11 o
  -4   6   1        112.05        116.31         2.85 o
  -3   6   1         68.75         67.12         2.34 o
  -2   6   1        152.99        154.27         4.22 o
  -1   6   1          9.58          8.06         1.08 o
   0   6   1          5.69          6.48         1.41 o
   1   6   1          9.61          9.24         0.94 o
   2   6   1        152.92        149.90         3.06 o
   3   6   1         69.42         63.00         1.72 o
   4   6   1        112.19        110.86         2.81 o
   5   6   1        120.87        127.20         4.08 o
   6   6   1         34.20         39.17         2.91 o
   7   6   1         19.92         23.41         3.47 o
  -6   7   1        107.73        106.78         4.35 o
  -5   7   1         17.06         17.63         2.28 o
  -4   7   1          9.69         11.01         1.49 o
  -3   7   1        146.97        138.64         2.79 o
  -2   7   1        112.77        103.97         9.23 o
  -1   7   1         28.53         27.01         1.70 o
   0   7   1        198.36        189.57         2.93 o
   1   7   1         28.45         28.58         1.94 o
   2   7   1        113.23        102.84         3.35 o
   3   7   1        146.61        143.69         4.79 o
   4   7   1          9.79         10.89         1.46 o
   5   7   1         17.08         17.95         2.61 o
   6   7   1        107.53        116.16         4.42 o
  -5   8   1          1.59          1.23         1.99 o
  -4   8   1          3.79          2.56         1.39 o
  -3   8   1         94.11         92.73         6.21 o
  -2   8   1         84.78         77.80         5.19 o
  -1   8   1         10.84          8.69         1.76 o
   0   8   1         70.58         69.82         3.62 o
   1   8   1         10.77          8.13         2.27 o
   2   8   1         84.53         88.18         5.38 o
   3   8   1         94.30         96.16         6.31 o
   4   8   1          3.80          3.62         1.40 o
   5   8   1          1.59         -0.56         1.89 o
  -3   9   1         67.15         69.73         5.56 o
  -2   9   1          1.26         -1.02         2.78 o
  -1   9   1         17.03         14.84         2.78 o
   0   9   1         58.61         56.78         2.74 o
   1   9   1         17.06         20.03         2.97 o
   2   9   1          1.26          2.69         2.97 o
   3   9   1         67.32         74.83         6.31 o
   0   0   2        222.43        214.35         1.57 o
   1   0   2       2545.60       2455.03        12.18 o
   2   0   2          4.07          4.17         0.51 o
   3   0   2        423.99        446.69         3.57 o
   4   0   2        840.50        876.27         7.37 o
   5   0   2        118.72        106.43         2.13 o
   6   0   2         50.64         47.36         2.24 o
   7   0   2          0.01         -2.19         2.19 o
   8   0   2         38.88         38.12         3.47 o
   9   0   2         19.64         25.12         9.09 o
  -9   1   2         28.74         33.14         3.66 o
  -8   1   2         32.36         28.80         3.24 o
  -7   1   2        131.02        139.71         4.23 o
  -6   1   2        528.25        498.53         6.40 o
  -5   1   2        310.00        303.81         3.68 o
  -4   1   2        187.46        180.09         2.38 o
  -3   1   2        856.77        914.20         6.75 o
  -2   1   2        231.27        251.24         1.86 o
  -1   1   2       2662.88       2610.90        14.50 o
   0   1   2       4540.54       4452.65        29.80 o
   1   1   2       2663.01       2603.09        14.34 o
   2   1   2        231.36        253.63         1.93 o
   3   1   2        856.30        912.20         8.37 o
   4   1   2        187.07        183.32         3.15 o
   5   1   2        310.54        309.41         4.16 o
   6   1   2        528.07        504.92         8.48 o
   7   1   2        130.94        132.36         8.45 o
   8   1   2         32.39         32.92         3.37 o
   9   1   2         28.86         38.18         3.99 o
  -9   2   2        151.47        158.38         8.90 o
  -8   2   2         82.04         72.70         6.40 o
  -7   2   2          4.42          1.48         1.89 o
  -6   2   2        315.69        309.40         4.73 o
  -5   2   2        364.02        360.86         5.18 o
  -4   2   2         77.27         75.44         1.72 o
  -3   2   2        108.64        113.44         1.76 o
  -2   2   2       1551.48       1629.82         9.19 o
  -1   2   2         13.56         12.42         0.55 o
   0   2   2        654.21        701.82         6.69 o
   1   2   2         13.43         11.81         0.53 o
   2   2   2       1550.88       1638.12        13.14 o
   3   2   2        108.73        112.83         1.83 o
   4   2   2         77.45         77.81         1.80 o
   5   2   2        364.30        363.34         7.09 o
   6   2   2        315.57        301.75         5.57 o
   7   2   2          4.32          1.78         2.10 o
   8   2   2         81.88         84.11         5.98 o
   9   2   2        151.92        164.04         9.18 o
  -8   3   2         39.84         38.83         3.96 o
  -7   3   2         41.13         35.82         2.85 o
  -6   3   2          5.33          3.05         1.33 o
  -5   3   2        142.89        143.01         2.71 o
  -4   3   2         13.86         16.37         0.95 o
  -3   3   2        489.40        513.96         3.69 o
  -2   3   2        450.08        506.33         3.68 o
  -1   3   2        951.06        968.84         8.99 o
   0   3   2        760.69        788.20         7.44 o
   1   3   2        950.71        970.15         7.22 o
   2   3   2        450.60        496.00         3.64 o
   3   3   2        489.88        515.43         4.68 o
   4   3   2         13.97         17.79         1.10 o
   5   3   2        142.85        145.13         2.73 o
   6   3   2          5.38          2.87         1.57 o
   7   3   2         41.37         34.78         3.54 o
   8   3   2         39.93         41.88         4.03 o
  -8   4   2         23.48         21.27         3.57 o
  -7   4   2        166.15        176.73         5.07 o
  -6   4   2         55.17         58.53         4.38 o
  -5   4   2        193.34        178.74         3.68 o
  -4   4   2         89.03         78.16         2.17 o
  -3   4   2        182.98        183.95         2.23 o
  -2   4   2        124.32        138.94         1.76 o
  -1   4   2        186.89        189.83         2.66 o
   0   4   2        893.56        919.61         9.76 o
   1   4   2        187.11        189.45         2.01 o
   2   4   2        124.65        141.25         1.81 o
   3   4   2        183.23        183.62         3.35 o
   4   4   2         89.23         80.86         1.83 o
   5   4   2        193.18        180.05         4.92 o
   6   4   2         55.22         54.94         3.86 o
   7   4   2        166.08        178.80         6.29 o
   8   4   2         23.43         21.79         3.63 o
  -7   5   2         13.87         10.97         3.04 o
  -6   5   2        170.64        169.90         4.87 o
  -5   5   2         28.39         31.66         1.99 o
  -4   5   2         53.43         57.33         1.86 o
  -3   5   2         45.62         45.01         1.36 o
  -2   5   2        245.98        236.98         2.63 o
  -1   5   2        222.85        212.96         4.95 o
   0   5   2          1.36          2.21         0.61 o
   1   5   2        222.52        217.09         2.85 o
   2   5   2        246.09        235.11         2.91 o
   3   5   2         45.40         42.65         1.36 o
   4   5   2         53.51         60.52         1.91 o
   5   5   2         28.20         25.73         2.32 o
   6   5   2        171.29        170.25         4.82 o
   7   5   2         13.82         18.93         5.01 o
  -7   6   2          3.63          6.89         3.01 o
  -6   6   2         20.01         19.18         2.60 o
  -5   6   2         12.64         14.28         2.15 o
  -4   6   2         40.91         35.25         2.88 o
  -3   6   2         43.96         43.89         1.51 o
  -2   6   2        108.11        103.14         2.22 o
  -1   6   2        466.58        426.05         4.44 o
   0   6   2        107.26        107.12         1.97 o
   1   6   2        466.24        433.59         4.34 o
   2   6   2        108.10         97.33         2.41 o
   3   6   2         43.92         41.87         1.91 o
   4   6   2         40.75         35.42         2.77 o
   5   6   2         12.65         13.33         2.61 o
   6   6   2         20.05         21.92         2.57 o
   7   6   2          3.59          5.43         3.01 o
  -6   7   2         31.93         31.47         3.66 o
  -5   7   2          0.21          0.76         1.99 o
  -4   7   2        122.21        120.59         4.24 o
  -3   7   2         57.82         57.90         2.13 o
  -2   7   2         37.32         39.54         2.16 o
  -1   7   2         71.51         67.68         2.22 o
   0   7   2        264.81        254.74         4.07 o
   1   7   2         71.51         68.60         3.32 o
   2   7   2         37.51         36.98         2.62 o
   3   7   2         57.91         63.55         3.63 o
   4   7   2        122.33        114.46         2.89 o
   5   7   2          0.22         -1.39         1.79 o
   6   7   2         31.90         31.78         2.89 o
  -5   8   2         85.65        103.11         7.79 o
  -4   8   2        149.21        144.83         4.66 o
  -3   8   2         25.56         23.53         1.69 o
  -2   8   2         73.58         74.74         5.10 o
  -1   8   2         16.72         17.32         1.95 o
   0   8   2         47.28         46.69         2.52 o
   1   8   2         16.66         18.49         1.78 o
   2   8   2         73.83         62.78         5.10 o
   3   8   2         25.55         29.03         2.92 o
   4   8   2        149.11        147.73         3.21 o
   5   8   2         85.76         90.13         7.70 o
  -3   9   2        103.25         97.92         6.58 o
  -2   9   2          5.39          3.25         2.78 o
  -1   9   2          3.21          2.69         2.32 o
   0   9   2         29.59         31.41         3.85 o
   1   9   2          3.22          5.01         2.50 o
   2   9   2          5.34          4.45         3.06 o
   1   0   3       1451.73       1419.13         7.82 o
   2   0   3         39.37         36.57         0.86 o
   3   0   3        493.39        518.43         4.31 o
   4   0   3        215.01        221.44         2.81 o
   5   0   3        354.86        323.90         4.79 o
   6   0   3          0.39          1.86         1.48 o
   7   0   3        105.48        115.00         4.69 o
   8   0   3         43.22         46.33         7.00 o
   9   0   3         16.32         11.83         3.11 o
  -9   1   3         31.96         43.49         5.75 o
  -8   1   3         86.71         98.49         6.54 o
  -7   1   3          9.87          8.86         2.09 o
  -6   1   3         83.43         77.52         2.76 o
  -5   1   3        119.11        114.94         2.38 o
  -4   1   3        116.26        104.59         2.49 o
  -3   1   3       1185.14       1196.32         8.03 o
  -2   1   3        392.80        378.82         3.25 o
  -1   1   3       9047.37       8869.75        46.65 o
   0   1   3       2605.24       2589.21        14.33 o
   1   1   3       9054.04       8788.64        48.97 o
   2   1   3        392.19        380.27         2.67 o
   3   1   3       1184.80       1208.26         8.94 o
   4   1   3        115.78        102.42         1.92 o
   5   1   3        119.43        119.57         2.74 o
   6   1   3         83.18         73.40         3.28 o
   7   1   3          9.89          9.58         2.14 o
   8   1   3         86.50         92.28         6.68 o
   9   1   3         31.95         34.91         3.70 o
  -9   2   3         50.78         54.80         6.31 o
  -8   2   3         29.90         26.43         4.82 o
  -7   2   3          9.03          5.87         1.75 o
  -6   2   3         86.10         82.49         2.79 o
  -5   2   3         12.61         10.59         1.30 o
  -4   2   3        309.34        317.48         3.05 o
  -3   2   3        841.93        859.43         5.41 o
  -2   2   3         52.71         52.94         0.87 o
  -1   2   3        198.03        212.07         1.92 o
   0   2   3        727.49        759.07         6.91 o
   1   2   3        198.62        211.32         2.66 o
   2   2   3         52.63         53.78         1.69 o
   3   2   3        842.65        853.65         7.95 o
   4   2   3        309.54        318.91         4.46 o
   5   2   3         12.70          7.44         1.66 o
   6   2   3         86.36         80.48         3.41 o
   7   2   3          9.08          6.66         2.11 o
   8   2   3         29.87         32.58         3.33 o
   9   2   3         50.96         61.76         6.49 o
  -8   3   3         46.77         49.15        10.57 o
  -7   3   3         74.86         70.82         3.45 o
  -6   3   3        226.03        223.47         6.73 o
  -5   3   3        145.22        148.96         2.78 o
  -4   3   3        371.61        354.10         3.48 o
  -3   3   3        197.81        203.29         2.17 o
  -2   3   3        643.00        667.18         4.44 o
  -1   3   3        135.08        140.82         1.47 o
   0   3   3        528.70        585.19         6.46 o
   1   3   3        135.26        141.42         1.57 o
   2   3   3        642.46        666.51         7.65 o
   3   3   3        197.80        203.05         2.46 o
   4   3   3        371.38        360.41         4.20 o
   5   3   3        145.40        148.57         3.26 o
   6   3   3        226.16        222.10         4.77 o
   7   3   3         74.99         73.67         3.30 o
   8   3   3         46.88         50.67         4.32 o
  -8   4   3         21.53         19.29         3.57 o
  -7   4   3         31.47         41.88         2.92 o
  -6   4   3          3.87          3.90         1.71 o
  -5   4   3         85.43         80.69         2.82 o
  -4   4   3        422.69        392.77         4.26 o
  -3   4   3        112.47        115.68         1.67 o
  -2   4   3        127.39        128.91         1.95 o
  -1   4   3         84.10         82.01         1.37 o
   0   4   3        476.34        533.06         6.25 o
   1   4   3         84.32         83.46         1.41 o
   2   4   3        127.38        123.77         1.91 o
   3   4   3        112.81        114.01         3.33 o
   4   4   3        422.56        397.88         4.50 o
   5   4   3         85.65         76.72         2.63 o
   6   4   3          3.80          4.78         2.02 o
   7   4   3         31.56         32.44         3.54 o
   8   4   3         21.47         25.94         3.70 o
  -7   5   3         30.23         34.31         3.70 o
  -6   5   3        143.93        146.85         4.62 o
  -5   5   3         48.74         47.95         2.61 o
  -4   5   3        110.00         99.41         2.25 o
  -3   5   3        769.83        750.27         6.31 o
  -2   5   3        322.56        315.46         3.05 o
  -1   5   3        247.70        250.99         2.63 o
   0   5   3         24.60         22.09         0.94 o
   1   5   3        247.48        249.64         5.65 o
   2   5   3        321.94        315.13         3.46 o
   3   5   3        768.28        751.32         8.96 o
   4   5   3        110.21        101.97         2.84 o
   5   5   3         48.61         48.97         4.26 o
   6   5   3        144.07        151.41         7.30 o
   7   5   3         30.23         27.90         5.15 o
  -7   6   3         54.09         57.90         5.38 o
  -6   6   3         31.99         32.92         2.82 o
  -5   6   3         66.03         68.00         3.30 o
  -4   6   3         54.08         51.90         1.80 o
  -3   6   3          9.37          9.46         1.21 o
  -2   6   3        114.17        112.39         1.85 o
  -1   6   3        175.12        171.26         2.20 o
   0   6   3        461.55        437.46         3.91 o
   1   6   3        175.23        176.95         2.79 o
   2   6   3        113.92        110.67         3.18 o
   3   6   3          9.31          7.77         1.10 o
   4   6   3         54.04         49.50         3.61 o
   5   6   3         66.02         71.00         4.85 o
   6   6   3         31.95         32.21         2.83 o
   7   6   3         54.06         57.21         6.31 o
  -6   7   3         34.39         30.73         2.88 o
  -5   7   3          8.03          8.88         2.10 o
  -4   7   3          2.12          3.15         1.41 o
  -3   7   3        214.29        210.71         3.57 o
  -2   7   3        100.72        100.51         1.86 o
  -1   7   3         50.63         43.61         1.44 o
   0   7   3          2.19          2.12         1.18 o
   1   7   3         50.77         49.13         2.18 o
   2   7   3        100.82        100.43         3.87 o
   3   7   3        214.07        209.26         6.12 o
   4   7   3          2.12          2.14         1.31 o
   5   7   3          8.11         10.99         2.08 o
   6   7   3         34.32         34.81         2.93 o
  -4   8   3         42.24         38.75         5.98 o
  -3   8   3          1.99          3.46         1.39 o
  -2   8   3         67.03         73.56         2.43 o
  -1   8   3          5.12          4.09         1.09 o
   0   8   3         60.35         55.71         2.74 o
   1   8   3          5.10          6.88         1.98 o
   2   8   3         67.20         61.11         5.10 o
   3   8   3          2.03          1.79         2.23 o
   4   8   3         42.28         40.74         3.63 o
  -2   9   3          8.33          8.66         1.41 o
  -1   9   3         54.05         50.45         2.21 o
   0   9   3          1.37          2.97         2.23 o
   1   9   3         53.81         54.90         4.17 o
   2   9   3          8.29          4.54         3.06 o
   0   0   4       1972.87       1929.48        14.24 o
   1   0   4         58.89         59.42         1.02 o
   2   0   4          0.78          0.76         0.61 o
   3   0   4        860.69        876.75         7.28 o
   4   0   4          2.84          8.16         1.00 o
   5   0   4         33.77         31.19         1.66 o
   6   0   4          0.00          0.19         1.31 o
   7   0   4         40.60         39.15         3.21 o
   8   0   4          3.44          5.76         3.20 o
   9   0   4         11.02         12.75         3.18 o
  -9   1   4         53.32         55.08         6.31 o
  -8   1   4         22.99         28.17         3.18 o
  -7   1   4         25.52         23.37         2.12 o
  -6   1   4        246.26        240.38         4.83 o
  -5   1   4        110.17        109.55         2.35 o
  -4   1   4         25.15         26.27         1.13 o
  -3   1   4        340.77        382.91         3.39 o
  -2   1   4       1135.46       1203.67         6.76 o
  -1   1   4       1130.38       1133.43         6.89 o
   0   1   4         78.48         75.95         0.88 o
   1   1   4       1131.10       1125.16         6.56 o
   2   1   4       1135.52       1199.45         8.55 o
   3   1   4        340.36        376.52         3.50 o
   4   1   4         25.13         24.79         1.68 o
   5   1   4        110.50        101.64         2.30 o
   6   1   4        246.81        241.53         4.97 o
   7   1   4         25.61         23.39         2.43 o
   8   1   4         23.00         23.46         3.15 o
   9   1   4         53.41         57.28         4.26 o
  -8   2   4         17.45         13.72         4.36 o
  -7   2   4         26.75         26.45         2.12 o
  -6   2   4        196.03        194.37         3.80 o
  -5   2   4        926.31        901.16         8.60 o
  -4   2   4         30.65         32.37         1.15 o
  -3   2   4        927.60        985.96         6.14 o
  -2   2   4        190.76        181.90         2.01 o
  -1   2   4       1111.06       1156.46         7.88 o
   0   2   4        187.47        186.14         2.30 o
   1   2   4       1111.99       1148.10         8.81 o
   2   2   4        190.48        182.25         2.04 o
   3   2   4        926.65        994.20        10.03 o
   4   2   4         30.50         33.75         2.44 o
   5   2   4        927.85        906.11        11.07 o
   6   2   4        196.14        187.71         5.21 o
   7   2   4         26.87         27.53         2.50 o
   8   2   4         17.49         23.16         3.14 o
  -8   3   4         14.93         15.97         4.22 o
  -7   3   4         52.01         49.42         3.52 o
  -6   3   4         69.57         65.19         3.85 o
  -5   3   4         87.67         83.10         3.09 o
  -4   3   4        458.07        445.84         3.75 o
  -3   3   4        768.79        820.40         5.96 o
  -2   3   4       1359.01       1436.78         9.51 o
  -1   3   4        535.93        539.73         4.52 o
   0   3   4       2996.90       3113.12        24.23 o
   1   3   4        536.19        543.28         6.67 o
   2   3   4       1358.88       1430.37        12.34 o
   3   3   4        768.68        824.21         7.80 o
   4   3   4        458.16        462.35        11.58 o
   5   3   4         87.79         81.97         2.75 o
   6   3   4         69.29         63.50         2.99 o
   7   3   4         52.00         53.12         2.98 o
   8   3   4         15.08         17.52         3.42 o
  -8   4   4         62.43         60.05         4.59 o
  -7   4   4         43.54         44.02         3.16 o
  -6   4   4         59.26         57.57         2.68 o
  -5   4   4        316.25        286.77         4.18 o
  -4   4   4         36.96         42.83         1.59 o
  -3   4   4        165.23        164.31         2.29 o
  -2   4   4        348.58        366.25         3.64 o
  -1   4   4        155.33        169.75         2.02 o
   0   4   4         86.08         93.92         3.65 o
   1   4   4        155.45        172.52         2.39 o
   2   4   4        348.95        365.43         8.55 o
   3   4   4        165.27        160.61         2.39 o
   4   4   4         37.06         39.83         1.85 o
   5   4   4        316.99        289.59         5.50 o
   6   4   4         59.26         51.00         3.01 o
   7   4   4         43.39         48.39         3.93 o
   8   4   4         62.47         55.19         4.45 o
  -7   5   4         31.75         38.80         5.33 o
  -6   5   4         16.92         14.04         2.00 o
  -5   5   4         87.53         89.09         2.85 o
  -4   5   4        103.93         93.34         2.25 o
  -3   5   4         30.16         25.78         1.17 o
  -2   5   4          6.71          5.60         0.79 o
  -1   5   4        146.82        143.91         2.52 o
   0   5   4         24.97         32.90         0.97 o
   1   5   4        147.09        145.17         1.94 o
   2   5   4          6.74          5.26         1.39 o
   3   5   4         30.24         25.93         2.23 o
   4   5   4        103.87         91.76         2.86 o
   5   5   4         87.25         81.18         3.49 o
   6   5   4         16.81         11.29         2.28 o
   7   5   4         31.67         32.59         4.78 o
  -7   6   4         54.88         58.85         4.42 o
  -6   6   4         89.33         94.75         4.15 o
  -5   6   4         45.59         46.13         3.16 o
  -4   6   4         49.95         52.75         1.87 o
  -3   6   4         93.78         87.92         2.02 o
  -2   6   4        300.10        279.07         2.98 o
  -1   6   4         80.67         76.51         1.50 o
   0   6   4         14.11         16.29         0.98 o
   1   6   4         80.77         77.39         2.58 o
   2   6   4        300.47        279.02         8.37 o
   3   6   4         93.90         84.53         2.18 o
   4   6   4         50.02         53.14         2.23 o
   5   6   4         45.32         40.27         2.69 o
   6   6   4         89.28         85.88         8.20 o
   7   6   4         54.80         51.88         4.22 o
  -6   7   4         41.59         43.28         3.15 o
  -5   7   4         61.44         61.70         3.18 o
  -4   7   4         35.80         32.62         2.31 o
  -3   7   4         70.34         67.18         2.14 o
  -2   7   4         58.82         59.40         1.63 o
  -1   7   4        364.81        352.35         3.73 o
   0   7   4         80.79         68.34         2.65 o
   1   7   4        364.37        363.76         5.58 o
   2   7   4         58.87         60.89         6.31 o
   3   7   4         70.05         65.33         3.76 o
   4   7   4         35.75         36.34         2.02 o
   5   7   4         61.49         67.07         3.26 o
   6   7   4         41.63         41.17         3.21 o
  -4   8   4         74.61         73.03         3.79 o
  -3   8   4        118.98        119.81         3.30 o
  -2   8   4          9.43          8.33         1.40 o
  -1   8   4         15.71         15.65         1.29 o
   0   8   4         91.19         98.08         2.94 o
   1   8   4         15.82         16.70         2.32 o
   2   8   4          9.41          6.03         3.06 o
   3   8   4        118.91        129.19        11.36 o
   4   8   4         74.78         75.17         5.07 o
  -2   9   4         56.47         63.46         3.22 o
  -1   9   4          8.68          9.01         1.46 o
   0   9   4          0.02          1.21         2.32 o
   1   9   4          8.85          6.49         2.97 o
   2   9   4         56.48         66.12         5.56 o
   1   0   5          3.11          4.90         0.50 o
   2   0   5       2842.72       2989.73        20.71 o
   3   0   5        843.78        856.13         6.60 o
   4   0   5         12.61          9.78         1.28 o
   5   0   5         43.12         41.24         2.50 o
   6   0   5        323.38        308.49         4.41 o
   7   0   5        168.36        189.82        10.11 o
   8   0   5          8.83          7.20         2.72 o
   9   0   5          0.43         -1.49         2.75 o
  -9   1   5         12.47         18.73         4.91 o
  -8   1   5          0.81         -0.95         2.69 o
  -7   1   5         34.90         39.28         2.66 o
  -6   1   5        184.55        177.93         3.68 o
  -5   1   5        100.51         88.78         2.23 o
  -4   1   5        252.59        250.87         3.17 o
  -3   1   5       1118.08       1154.63         8.44 o
  -2   1   5        201.83        206.99         1.93 o
  -1   1   5        631.30        626.27         5.12 o
   0   1   5       1423.47       1418.64         7.93 o
   1   1   5        631.00        621.65         3.87 o
   2   1   5        201.90        203.31         2.02 o
   3   1   5       1118.51       1171.35         8.75 o
   4   1   5        253.14        256.50         3.23 o
   5   1   5        100.89         90.39         2.62 o
   6   1   5        184.50        170.24         4.29 o
   7   1   5         34.77         35.82         2.70 o
   8   1   5          0.82         -2.49         2.49 o
   9   1   5         12.40         13.07         3.25 o
  -8   2   5         54.66         54.62         5.93 o
  -7   2   5         53.14         54.95         2.59 o
  -6   2   5         18.96         22.07         2.23 o
  -5   2   5        117.03        122.69         2.65 o
  -4   2   5         78.43         81.67         1.68 o
  -3   2   5        826.10        840.20         5.67 o
  -2   2   5        132.81        133.54         1.27 o
  -1   2   5        977.79        979.28        12.07 o
   0   2   5       3996.27       4104.99        31.85 o
   1   2   5        977.25        996.14         7.41 o
   2   2   5        133.26        131.85         1.77 o
   3   2   5        826.41        836.31         6.87 o
   4   2   5         78.51         85.34         2.49 o
   5   2   5        117.34        115.98         8.30 o
   6   2   5         19.00         18.76         2.14 o
   7   2   5         53.27         53.66         3.02 o
   8   2   5         54.64         61.78         4.09 o
  -8   3   5         56.27         64.81         6.65 o
  -7   3   5         21.35         22.01         2.81 o
  -6   3   5         33.06         36.21         2.29 o
  -5   3   5         86.35         81.43         2.12 o
  -4   3   5        521.36        490.69         4.06 o
  -3   3   5        223.38        209.23         2.25 o
  -2   3   5        646.61        659.05         4.81 o
  -1   3   5        762.50        827.90         5.92 o
   0   3   5         35.21         38.95         1.01 o
   1   3   5        761.19        829.53         7.69 o
   2   3   5        646.80        652.80         9.50 o
   3   3   5        223.97        215.80         3.21 o
   4   3   5        521.24        501.79         8.17 o
   5   3   5         86.74         84.10         5.55 o
   6   3   5         33.06         34.33         2.44 o
   7   3   5         21.46         23.35         2.51 o
   8   3   5         56.26         56.00         4.39 o
  -8   4   5         28.09         29.97         3.85 o
  -7   4   5         63.72         60.79         3.37 o
  -6   4   5         23.99         26.61         2.17 o
  -5   4   5        118.48        118.27         2.92 o
  -4   4   5         88.79         81.11         2.13 o
  -3   4   5          5.37         10.42         1.04 o
  -2   4   5        170.96        169.28         2.13 o
  -1   4   5        163.15        168.02         2.33 o
   0   4   5          1.99          2.83         0.51 o
   1   4   5        163.33        167.84         3.19 o
   2   4   5        170.68        165.55         2.55 o
   3   4   5          5.47          7.60         0.95 o
   4   4   5         88.74         81.87         2.57 o
   5   4   5        118.25        115.41         3.76 o
   6   4   5         23.97         22.69         4.45 o
   7   4   5         63.61         62.62         4.26 o
   8   4   5         28.03         25.59         3.69 o
  -7   5   5         90.06        102.58         6.54 o
  -6   5   5         25.17         21.10         2.15 o
  -5   5   5         12.80          7.89         1.57 o
  -4   5   5         25.77         21.73         1.41 o
  -3   5   5         98.60         97.14         1.98 o
  -2   5   5         76.55         77.80         1.65 o
  -1   5   5        643.40        657.64         6.19 o
   0   5   5          8.51          7.55         0.66 o
   1   5   5        643.93        654.08         5.79 o
   2   5   5         76.39         75.41         2.78 o
   3   5   5         98.98         91.39         2.29 o
   4   5   5         25.76         22.72         1.64 o
   5   5   5         12.79         10.87         2.65 o
   6   5   5         25.00         21.08         2.53 o
   7   5   5         90.09        100.70         5.31 o
  -7   6   5         11.53         13.86         3.31 o
  -6   6   5         76.83         82.70         3.89 o
  -5   6   5         19.80         19.13         2.07 o
  -4   6   5         97.18         91.18         3.27 o
  -3   6   5         38.13         35.06         1.46 o
  -2   6   5         11.63         11.73         0.97 o
  -1   6   5         98.27         87.26         1.61 o
   0   6   5         98.43         91.66         1.67 o
   1   6   5         98.11         80.50         2.75 o
   2   6   5         11.63         12.87         1.69 o
   3   6   5         38.03         37.64         2.14 o
   4   6   5         97.51         91.83         2.71 o
   5   6   5         19.89         12.12         2.15 o
   6   6   5         76.86         80.42         3.84 o
   7   6   5         11.52         13.02         3.85 o
  -6   7   5         13.56         11.96         5.00 o
  -5   7   5          1.57          1.79         2.03 o
  -4   7   5         96.12         97.41         3.06 o
  -3   7   5         56.16         58.69         2.07 o
  -2   7   5         90.06         91.02         2.04 o
  -1   7   5        113.00        118.19         2.13 o
   0   7   5        191.95        187.62         2.66 o
   1   7   5        113.32        121.99         4.38 o
   2   7   5         89.74         81.97         3.90 o
   3   7   5         56.40         60.36         3.57 o
   4   7   5         96.10         91.90         2.72 o
   5   7   5          1.62          0.83         1.88 o
   6   7   5         13.63         17.07         2.55 o
  -4   8   5         20.56         20.32         2.58 o
  -3   8   5         16.93         13.31         2.14 o
  -2   8   5         38.49         39.57         2.01 o
  -1   8   5         69.26         67.65         2.19 o
   0   8   5         79.45         80.30         1.98 o
   1   8   5         69.42         70.32         3.70 o
   2   8   5         38.22         45.07         4.45 o
   3   8   5         17.08         21.87         2.88 o
   4   8   5         20.54         18.27         2.07 o
  -2   9   5         37.99         42.36         2.72 o
  -1   9   5         49.35         54.20         2.98 o
   0   9   5        103.34         98.85         5.29 o
   1   9   5         49.23         51.09         4.45 o
   2   9   5         38.06         48.40         4.82 o
   0   0   6       6572.36       6759.29        54.12 o
   1   0   6        994.76        996.15         5.96 o
   2   0   6        123.59        133.49         1.84 o
   3   0   6        349.43        351.42         4.30 o
   4   0   6         21.62         21.02         1.27 o
   5   0   6        583.97        604.63         7.07 o
   6   0   6         10.57         12.04         1.57 o
   7   0   6        226.32        231.36         7.65 o
   8   0   6         16.45         17.85         3.07 o
   9   0   6         52.38         54.67         4.23 o
  -9   1   6          3.62          1.95         4.27 o
  -8   1   6         35.52         33.73         6.26 o
  -7   1   6         64.81         68.34         3.18 o
  -6   1   6        192.35        188.91         3.85 o
  -5   1   6        251.14        246.35         4.71 o
  -4   1   6        121.44        114.74         2.37 o
  -3   1   6       1415.69       1464.82        13.81 o
  -2   1   6        934.55        945.44         7.10 o
  -1   1   6        538.70        538.98         3.90 o
   0   1   6        217.35        183.04         1.60 o
   1   1   6        537.29        535.26         3.46 o
   2   1   6        933.78        938.13         9.59 o
   3   1   6       1416.39       1494.56        10.90 o
   4   1   6        121.21        113.33         2.32 o
   5   1   6        251.54        247.91         3.74 o
   6   1   6        192.59        188.31         3.89 o
   7   1   6         64.92         64.59         3.25 o
   8   1   6         35.64         39.50         3.54 o
   9   1   6          3.67          3.20         3.94 o
  -8   2   6          2.86          5.12         2.92 o
  -7   2   6        123.86        131.06         4.76 o
  -6   2   6        149.49        139.78         3.35 o
  -5   2   6         78.04         80.14         2.63 o
  -4   2   6        838.30        848.11         6.41 o
  -3   2   6        380.49        385.22         3.08 o
  -2   2   6         28.16         28.39         0.77 o
  -1   2   6       1497.94       1575.77        10.95 o
   0   2   6         54.72         65.77         1.46 o
   1   2   6       1498.30       1555.48        13.72 o
   2   2   6         28.36         29.08         0.94 o
   3   2   6        380.79        391.92         4.29 o
   4   2   6        837.54        856.21         8.21 o
   5   2   6         78.06         79.99         5.52 o
   6   2   6        150.13        137.70         4.01 o
   7   2   6        123.22        128.81         4.32 o
   8   2   6          2.86          3.18         2.65 o
  -8   3   6         43.72         46.52         4.10 o
  -7   3   6         18.76         22.30         2.62 o
  -6   3   6         36.12         33.29         3.13 o
  -5   3   6         52.31         51.56         1.80 o
  -4   3   6         60.22         56.05         1.37 o
  -3   3   6        247.26        232.91         2.40 o
  -2   3   6         63.22         62.29         1.27 o
  -1   3   6        241.79        240.78         2.29 o
   0   3   6        188.58        213.56         2.27 o
   1   3   6        241.94        235.70         2.79 o
   2   3   6         63.16         60.25         1.57 o
   3   3   6        247.73        237.95         3.26 o
   4   3   6         60.03         57.35         2.34 o
   5   3   6         52.00         50.90         2.68 o
   6   3   6         36.17         30.77         2.38 o
   7   3   6         18.99         25.05         2.55 o
   8   3   6         43.80         37.21         3.96 o
  -8   4   6          6.78         12.01         3.20 o
  -7   4   6        136.33        141.01         4.59 o
  -6   4   6         55.20         53.26         2.63 o
  -5   4   6         75.93         73.07         3.80 o
  -4   4   6        615.65        572.78         5.69 o
  -3   4   6        439.18        453.28         4.86 o
  -2   4   6        186.57        195.51         2.37 o
  -1   4   6        123.49        128.13         1.61 o
   0   4   6        846.88        891.31         5.49 o
   1   4   6        123.19        128.11         1.92 o
   2   4   6        186.48        196.98         3.12 o
   3   4   6        439.13        444.87         4.99 o
   4   4   6        615.92        574.19         7.00 o
   5   4   6         76.17         75.57         3.34 o
   6   4   6         54.87         49.46         4.91 o
   7   4   6        136.46        147.20        10.01 o
   8   4   6          6.78          6.77         3.15 o
  -7   5   6         33.18         31.41         3.76 o
  -6   5   6         15.34         17.32         2.12 o
  -5   5   6         24.37         25.95         1.87 o
  -4   5   6         66.82         65.45         2.28 o
  -3   5   6         29.58         30.44         1.68 o
  -2   5   6        406.21        394.77         4.03 o
  -1   5   6       1006.53       1001.63         8.20 o
   0   5   6         57.87         66.12         1.53 o
   1   5   6       1005.67       1006.38        11.90 o
   2   5   6        406.94        396.68         4.30 o
   3   5   6         29.62         28.53         1.57 o
   4   5   6         66.69         62.26         2.39 o
   5   5   6         24.36         23.05         2.34 o
   6   5   6         15.35         15.34         2.42 o
   7   5   6         33.24         32.87         3.70 o
  -6   6   6         14.32         11.86         2.44 o
  -5   6   6         23.41         23.68         1.90 o
  -4   6   6        105.44        102.15         2.75 o
  -3   6   6         41.04         42.60         1.61 o
  -2   6   6        125.44        121.72         2.11 o
  -1   6   6         19.42         18.42         1.09 o
   0   6   6        139.37        153.90         2.74 o
   1   6   6         19.45         21.43         1.69 o
   2   6   6        125.20        122.99         4.26 o
   3   6   6         40.63         43.77         1.89 o
   4   6   6        105.16         98.65         2.83 o
   5   6   6         23.34         21.72         2.39 o
   6   6   6         14.49         15.39         2.47 o
  -6   7   6         18.08         19.47         4.91 o
  -5   7   6         54.14         48.02         3.33 o
  -4   7   6         15.36         17.15         2.05 o
  -3   7   6         67.10         74.30         2.12 o
  -2   7   6         16.36         16.28         1.32 o
  -1   7   6         36.13         37.26         1.30 o
   0   7   6         11.26         10.36         1.03 o
   1   7   6         36.30         39.08         2.25 o
   2   7   6         16.37         13.56         2.33 o
   3   7   6         67.05         64.85         2.45 o
   4   7   6         15.40         15.78         1.62 o
   5   7   6         54.07         62.08         3.24 o
   6   7   6         17.94         20.59         5.29 o
  -4   8   6         51.62         49.96         7.23 o
  -3   8   6          9.18          7.15         2.32 o
  -2   8   6          5.64          5.95         1.49 o
  -1   8   6        141.20        139.40         2.89 o
   0   8   6         29.46         30.40         1.87 o
   1   8   6        141.15        138.12         4.72 o
   2   8   6          5.64          6.86         3.25 o
   3   8   6          9.26         10.24         2.59 o
   4   8   6         51.77         52.90         2.69 o
  -2   9   6          8.28         10.74         2.09 o
  -1   9   6         55.59         57.68         3.08 o
   0   9   6          2.54          1.47         1.24 o
   1   9   6         55.77         64.82         5.29 o
   2   9   6          8.15          6.58         3.43 o
   1   0   7         76.23         83.80         1.35 o
   2   0   7         27.97         32.18         0.95 o
   3   0   7          3.42          3.24         0.72 o
   4   0   7        504.74        532.54         7.03 o
   5   0   7         37.39         38.54         2.37 o
   6   0   7        262.14        260.13         4.52 o
   7   0   7          2.80          2.18         1.99 o
   8   0   7         14.25         15.50         3.05 o
   9   0   7        267.54        286.69         7.90 o
  -8   1   7         41.51         47.97         3.10 o
  -7   1   7         75.77         67.19         3.19 o
  -6   1   7         27.00         22.96         1.92 o
  -5   1   7          8.85         15.20         1.44 o
  -4   1   7        188.72        185.89         3.01 o
  -3   1   7        127.02        137.39         2.20 o
  -2   1   7        489.38        525.41         4.37 o
  -1   1   7        116.80        122.11         1.67 o
   0   1   7        700.33        684.81         4.40 o
   1   1   7        116.71        123.99         1.43 o
   2   1   7        489.41        518.55         4.03 o
   3   1   7        126.96        133.09         2.03 o
   4   1   7        188.89        187.55         3.43 o
   5   1   7          8.85         14.23         1.57 o
   6   1   7         26.97         25.77         1.95 o
   7   1   7         75.86         74.53         3.43 o
   8   1   7         41.56         46.92         3.80 o
  -8   2   7         45.25         49.86         4.06 o
  -7   2   7         13.71         13.04         1.91 o
  -6   2   7         16.80         22.99         1.91 o
  -5   2   7        775.62        757.32         6.96 o
  -4   2   7        183.21        178.33         2.33 o
  -3   2   7        460.77        488.64         3.73 o
  -2   2   7        141.02        148.43         1.73 o
  -1   2   7         68.39         63.77         1.14 o
   0   2   7          6.62          7.59         0.48 o
   1   2   7         68.13         64.12         1.36 o
   2   2   7        140.64        148.68         2.02 o
   3   2   7        460.94        488.48         5.12 o
   4   2   7        183.24        183.19         3.46 o
   5   2   7        775.40        762.43        14.42 o
   6   2   7         16.75         21.57         2.23 o
   7   2   7         13.60         15.28         2.34 o
   8   2   7         45.35         46.07         6.54 o
  -8   3   7          4.07          2.21         6.95 o
  -7   3   7         33.18         32.79         2.89 o
  -6   3   7         65.59         77.32         4.05 o
  -5   3   7        125.97        121.61         2.44 o
  -4   3   7        172.11        162.65         2.10 o
  -3   3   7        615.17        608.43         4.73 o
  -2   3   7       1195.16       1241.40         9.12 o
  -1   3   7        301.19        340.65         3.01 o
   0   3   7        331.28        364.77         2.79 o
   1   3   7        301.59        338.40         4.90 o
   2   3   7       1194.10       1235.18        12.08 o
   3   3   7        615.49        602.76         5.43 o
   4   3   7        172.12        164.67         3.35 o
   5   3   7        126.16        118.28         3.77 o
   6   3   7         65.92         72.80         4.35 o
   7   3   7         32.98         42.43         2.94 o
   8   3   7          4.13         -0.69         4.68 o
  -8   4   7          3.10          3.22         2.44 o
  -7   4   7          0.17         -1.13         2.21 o
  -6   4   7         35.40         35.03         2.37 o
  -5   4   7        365.25        342.67         4.79 o
  -4   4   7        370.28        353.01         4.60 o
  -3   4   7        477.07        482.28         4.54 o
  -2   4   7        271.10        274.61         2.99 o
  -1   4   7         48.31         48.58         1.11 o
   0   4   7          8.64         12.68         0.69 o
   1   4   7         48.12         48.85         1.74 o
   2   4   7        271.04        279.05         3.96 o
   3   4   7        477.35        482.95         5.88 o
   4   4   7        369.90        355.31         5.13 o
   5   4   7        364.99        338.17         6.27 o
   6   4   7         35.48         33.64         2.51 o
   7   4   7          0.18          0.76         2.72 o
   8   4   7          3.06          1.44         3.04 o
  -7   5   7         49.35         53.11         4.26 o
  -6   5   7         50.48         52.02         2.74 o
  -5   5   7        148.59        151.55         3.38 o
  -4   5   7         70.97         74.28         2.54 o
  -3   5   7         72.20         63.90         2.00 o
  -2   5   7        181.54        181.72         2.46 o
  -1   5   7          7.64          6.82         0.88 o
   0   5   7         33.99         34.48         1.00 o
   1   5   7          7.72          7.06         0.87 o
   2   5   7        181.26        181.69         2.71 o
   3   5   7         71.71         66.61         2.16 o
   4   5   7         71.00         73.81         3.15 o
   5   5   7        148.67        153.50         8.53 o
   6   5   7         50.59         50.42         3.83 o
   7   5   7         49.47         52.35         4.19 o
  -6   6   7         20.70         20.12         4.37 o
  -5   6   7         70.89         64.44         2.64 o
  -4   6   7         47.31         54.13         2.28 o
  -3   6   7         70.98         71.93         2.15 o
  -2   6   7         81.05         81.22         1.88 o
  -1   6   7        225.15        210.80         2.57 o
   0   6   7        341.70        356.28         5.80 o
   1   6   7        225.04        204.76         4.18 o
   2   6   7         81.38         77.58         2.06 o
   3   6   7         71.11         68.48         2.82 o
   4   6   7         47.26         55.75         2.35 o
   5   6   7         70.50         68.39         3.36 o
   6   6   7         20.67         19.43         3.07 o
  -5   7   7          0.91         -0.88         1.76 o
  -4   7   7         37.18         42.25         3.38 o
  -3   7   7          2.38          5.32         1.39 o
  -2   7   7         30.36         31.71         1.71 o
  -1   7   7         47.41         47.52         1.73 o
   0   7   7         63.44         60.96         1.89 o
   1   7   7         47.50         43.28         2.40 o
   2   7   7         30.77         30.74         2.75 o
   3   7   7          2.39          2.21         1.23 o
   4   7   7         37.22         40.68         2.12 o
   5   7   7          0.91         -1.26         1.92 o
  -4   8   7         28.84         31.90         2.96 o
  -3   8   7         56.46         64.39         4.17 o
  -2   8   7        102.37        107.06         4.08 o
  -1   8   7         14.26         14.24         1.53 o
   0   8   7         31.47         36.62         2.28 o
   1   8   7         14.21         10.06         2.97 o
   2   8   7        102.48        108.61         3.78 o
   3   8   7         56.19         57.17         2.58 o
   4   8   7         28.86         29.65         2.50 o
  -2   9   7         49.19         48.49         4.73 o
  -1   9   7         11.37         10.54         2.03 o
   0   9   7          0.01         -1.27         1.27 o
   1   9   7         11.43         19.66         3.71 o
   2   9   7         49.36         58.14         5.38 o
   0   0   8         32.23         48.18         1.62 o
   1   0   8        118.40        113.71         1.66 o
   2   0   8          6.45          3.53         0.75 o
   3   0   8        383.87        387.66         3.96 o
   4   0   8        207.22        216.07         3.00 o
   5   0   8        791.93        749.97        10.27 o
   6   0   8         81.06         72.65         2.79 o
   7   0   8        264.67        237.86         5.31 o
   8   0   8          5.27          3.18         2.61 o
  -8   1   8         32.67         33.74         2.85 o
  -7   1   8         28.38         27.81         2.51 o
  -6   1   8         64.57         62.93         2.56 o
  -5   1   8        165.35        172.07         3.12 o
  -4   1   8         43.23         46.13         1.69 o
  -3   1   8        425.25        453.91         4.38 o
  -2   1   8         93.49         99.50         2.35 o
  -1   1   8       1458.35       1521.46        10.20 o
   0   1   8        319.98        336.52         2.52 o
   1   1   8       1458.45       1549.42        11.87 o
   2   1   8         93.10         99.97         1.77 o
   3   1   8        426.28        448.29         3.85 o
   4   1   8         43.19         44.55         2.00 o
   5   1   8        165.50        171.53         4.02 o
   6   1   8         64.50         61.76         2.59 o
   7   1   8         28.29         34.07         2.76 o
   8   1   8         32.65         38.61         8.25 o
  -8   2   8         31.16         44.87         9.23 o
  -7   2   8          5.84          5.17         2.88 o
  -6   2   8         77.92         76.62         2.85 o
  -5   2   8        274.31        267.25         3.54 o
  -4   2   8         50.05         50.52         1.65 o
  -3   2   8        154.60        162.02         1.89 o
  -2   2   8        295.66        293.36         3.03 o
  -1   2   8        233.76        262.99         2.18 o
   0   2   8       1189.14       1316.51         8.28 o
   1   2   8        233.59        262.29         2.83 o
   2   2   8        295.10        290.73         3.45 o
   3   2   8        155.03        161.86         2.67 o
   4   2   8         50.11         51.98         2.88 o
   5   2   8        274.19        263.51         5.13 o
   6   2   8         78.17         78.05         4.34 o
   7   2   8          5.86          1.35         2.11 o
   8   2   8         31.54         35.78         3.57 o
  -8   3   8          3.36          1.28         2.92 o
  -7   3   8         23.33         24.41         2.85 o
  -6   3   8         68.66         67.22         5.18 o
  -5   3   8         42.99         42.16         1.75 o
  -4   3   8        399.31        393.58         4.54 o
  -3   3   8         49.09         44.09         1.42 o
  -2   3   8         14.76         11.94         0.84 o
  -1   3   8        859.25        886.94         6.64 o
   0   3   8       1872.29       1921.19        12.80 o
   1   3   8        860.03        883.50         7.23 o
   2   3   8         14.78         13.18         0.84 o
   3   3   8         49.13         45.78         2.03 o
   4   3   8        399.90        397.19         5.49 o
   5   3   8         42.97         39.56         2.55 o
   6   3   8         68.54         67.79         5.24 o
   7   3   8         23.51         23.07         2.57 o
   8   3   8          3.39          3.85         3.03 o
  -8   4   8         24.35         24.90         3.01 o
  -7   4   8         39.44         39.08         3.10 o
  -6   4   8         56.26         61.72         2.55 o
  -5   4   8        105.46        107.17         2.94 o
  -4   4   8        401.86        386.69         4.92 o
  -3   4   8         69.79         77.24         2.05 o
  -2   4   8        769.96        766.63         6.27 o
  -1   4   8        330.48        335.61         2.86 o
   0   4   8        785.64        820.38         6.23 o
   1   4   8        330.72        333.06         3.63 o
   2   4   8        770.29        763.45         8.38 o
   3   4   8         69.95         76.87         2.40 o
   4   4   8        401.83        381.60         5.45 o
   5   4   8        105.54        111.01         3.87 o
   6   4   8         56.08         59.22         3.90 o
   7   4   8         39.35         45.33         3.90 o
   8   4   8         24.57         24.66         5.66 o
  -7   5   8         13.21         18.86         2.85 o
  -6   5   8        178.30        176.63         3.84 o
  -5   5   8          1.79          2.86         1.73 o
  -4   5   8        124.11        125.42         3.01 o
  -3   5   8         44.79         42.39         1.80 o
  -2   5   8         89.22         89.70         1.94 o
  -1   5   8        248.25        245.30         2.98 o
   0   5   8        723.77        709.11         6.16 o
   1   5   8        248.36        242.64         3.16 o
   2   5   8         88.91         96.31         2.27 o
   3   5   8         44.75         44.03         1.99 o
   4   5   8        124.37        118.67         3.11 o
   5   5   8          1.80          2.14         1.92 o
   6   5   8        178.06        183.05         9.78 o
   7   5   8         13.17         17.53         5.84 o
  -6   6   8         91.67         94.63         3.59 o
  -5   6   8        129.02        130.65         4.45 o
  -4   6   8         83.16         80.38         2.66 o
  -3   6   8          4.84          5.86         1.41 o
  -2   6   8        170.25        162.05         2.52 o
  -1   6   8        242.79        232.12         2.79 o
   0   6   8        131.55        130.38         2.40 o
   1   6   8        242.37        229.21         3.18 o
   2   6   8        170.13        159.60         2.92 o
   3   6   8          4.78          4.93         1.27 o
   4   6   8         83.24         79.98         2.78 o
   5   6   8        128.87        131.29         4.29 o
   6   6   8         91.68         96.76         6.72 o
  -5   7   8          2.37          1.35         1.87 o
  -4   7   8         35.72         35.95         2.32 o
  -3   7   8         78.52         82.65         2.66 o
  -2   7   8         31.61         34.83         2.01 o
  -1   7   8         13.16          9.73         1.15 o
   0   7   8          3.22          3.06         1.16 o
   1   7   8         13.11         10.80         1.25 o
   2   7   8         31.48         31.98         1.56 o
   3   7   8         78.71         79.13         2.42 o
   4   7   8         35.89         39.81         2.59 o
   5   7   8          2.40          4.44         2.28 o
  -4   8   8         14.97         11.87         2.58 o
  -3   8   8         29.44         25.71         2.76 o
  -2   8   8         30.63         26.60         2.57 o
  -1   8   8          4.27          6.61         1.50 o
   0   8   8         44.73         45.68         2.01 o
   1   8   8          4.24          2.99         2.24 o
   2   8   8         30.61         29.75         2.90 o
   3   8   8         29.30         31.15         1.71 o
   4   8   8         15.02         11.99         2.35 o
  -1   9   8          2.46          1.50         1.87 o
   0   9   8         44.44         44.73         2.25 o
   1   9   8          2.41          1.48         3.06 o
   1   0   9       1682.65       1767.94        13.68 o
   2   0   9         27.75         28.91         1.04 o
   3   0   9        164.10        160.92         2.76 o
   4   0   9        347.08        360.83         4.11 o
   5   0   9         29.53         29.98         2.16 o
   6   0   9        121.16         97.04         3.12 o
   7   0   9         63.96         70.83         3.34 o
   8   0   9          0.18         -3.47         4.08 o
  -8   1   9         70.31         70.76         3.57 o
  -7   1   9         66.17         63.20         3.17 o
  -6   1   9        317.76        318.32         7.86 o
  -5   1   9        111.04        106.42         3.45 o
  -4   1   9        282.71        272.75         3.80 o
  -3   1   9         35.57         37.59         1.33 o
  -2   1   9        154.21        165.03         2.86 o
  -1   1   9        703.97        701.38         4.62 o
   0   1   9         69.14         85.56         1.46 o
   1   1   9        703.62        710.74         6.02 o
   2   1   9        154.37        164.19         1.98 o
   3   1   9         35.44         36.00         1.15 o
   4   1   9        283.51        273.01         3.49 o
   5   1   9        110.91        103.23         3.47 o
   6   1   9        316.91        316.47         5.97 o
   7   1   9         65.98         62.16         3.19 o
   8   1   9         70.35         78.26         4.52 o
  -8   2   9        136.38        146.79         6.00 o
  -7   2   9         19.88         16.40         3.07 o
  -6   2   9          1.41          2.06         1.78 o
  -5   2   9        162.22        152.00         2.76 o
  -4   2   9        482.02        487.04         4.95 o
  -3   2   9        717.42        714.16         5.75 o
  -2   2   9        125.65        117.63         1.65 o
  -1   2   9        107.71        130.63         1.61 o
   0   2   9        176.73        189.40         1.87 o
   1   2   9        107.48        124.74         3.28 o
   2   2   9        125.36        115.32         2.39 o
   3   2   9        718.16        718.63         7.78 o
   4   2   9        482.13        479.92         6.10 o
   5   2   9        162.34        151.99         3.99 o
   6   2   9          1.45         -0.62         2.35 o
   7   2   9         19.69         19.20         2.48 o
   8   2   9        136.97        139.53         5.73 o
  -8   3   9          4.96          2.30         2.98 o
  -7   3   9         27.64         29.29         3.52 o
  -6   3   9        151.53        157.48         3.89 o
  -5   3   9        122.69        121.64         3.03 o
  -4   3   9        332.96        310.95         4.96 o
  -3   3   9        451.81        451.69         4.74 o
  -2   3   9         23.22         19.81         0.89 o
  -1   3   9        304.54        333.31         3.48 o
   0   3   9         62.26         67.61         1.59 o
   1   3   9        304.53        335.59         3.90 o
   2   3   9         23.15         20.89         0.90 o
   3   3   9        451.71        445.02         5.03 o
   4   3   9        333.20        310.14         4.81 o
   5   3   9        122.45        118.66         3.90 o
   6   3   9        151.49        161.45         5.73 o
   7   3   9         27.72         30.00         3.05 o
   8   3   9          4.90          6.54         4.08 o
  -7   4   9         34.01         33.66         3.05 o
  -6   4   9          4.73          5.23         1.70 o
  -5   4   9        125.08        123.12         3.12 o
  -4   4   9        218.02        215.61         3.68 o
  -3   4   9         26.93         24.29         1.76 o
  -2   4   9        133.49        138.39         2.25 o
  -1   4   9        288.33        299.66         3.30 o
   0   4   9         59.60         57.83         2.23 o
   1   4   9        288.58        297.92         3.48 o
   2   4   9        133.60        139.64         2.54 o
   3   4   9         26.94         26.61         1.63 o
   4   4   9        218.21        214.45         4.00 o
   5   4   9        125.00        121.13         5.99 o
   6   4   9          4.64         -2.23         2.46 o
   7   4   9         34.08         40.04         3.90 o
  -7   5   9         84.95         94.35         7.05 o
  -6   5   9         20.35         20.67         2.06 o
  -5   5   9         39.88         36.81         2.13 o
  -4   5   9         22.05         21.65         1.76 o
  -3   5   9        394.63        371.00         4.73 o
  -2   5   9        493.85        483.98         4.59 o
  -1   5   9        203.93        210.22         2.81 o
   0   5   9         24.07         27.70         1.20 o
   1   5   9        203.81        204.66         3.00 o
   2   5   9        494.23        480.08         5.87 o
   3   5   9        394.16        375.74         5.17 o
   4   5   9         22.00         23.42         3.05 o
   5   5   9         39.69         36.65         2.72 o
   6   5   9         20.14         23.62         3.57 o
   7   5   9         84.98         91.85         6.72 o
  -6   6   9         25.74         28.76         4.47 o
  -5   6   9         34.53         37.94         2.25 o
  -4   6   9         25.93         23.98         1.88 o
  -3   6   9          5.00          6.04         1.42 o
  -2   6   9         41.97         41.51         1.63 o
  -1   6   9        154.84        142.75         2.30 o
   0   6   9        129.70        116.90         2.42 o
   1   6   9        154.81        137.25         2.56 o
   2   6   9         41.90         43.75         1.90 o
   3   6   9          4.99          3.03         1.29 o
   4   6   9         25.95         23.96         2.25 o
   5   6   9         34.34         40.24         3.45 o
   6   6   9         25.63         25.21         3.41 o
  -5   7   9         74.95         75.22         3.24 o
  -4   7   9         73.08         78.99         2.79 o
  -3   7   9         24.67         24.45         1.91 o
  -2   7   9         39.31         40.07         2.13 o
  -1   7   9         18.14         15.94         1.46 o
   0   7   9         31.92         33.44         2.02 o
   1   7   9         18.19         20.19         1.33 o
   2   7   9         39.33         41.13         2.13 o
   3   7   9         24.80         26.24         1.72 o
   4   7   9         73.05         81.28         3.38 o
   5   7   9         75.01         85.34         4.16 o
  -4   8   9         54.52         51.36         4.73 o
  -3   8   9         10.42         10.33         2.44 o
  -2   8   9          2.97          4.71         2.91 o
  -1   8   9         23.53         23.03         1.83 o
   0   8   9          8.13         10.01         1.78 o
   1   8   9         23.62         22.32         1.57 o
   2   8   9          2.91          4.19         1.61 o
   3   8   9         10.42         15.82         2.42 o
   4   8   9         54.29         57.61         3.12 o
   0   9   9          5.59          5.26         1.92 o
   0   0  10         16.80         26.99         1.26 o
   1   0  10        378.13        403.10         3.60 o
   2   0  10         85.60         86.20         1.67 o
   3   0  10         73.36         64.46         1.77 o
   4   0  10         16.86         19.74         1.28 o
   5   0  10          0.47         -1.57         1.57 o
   6   0  10          0.34          0.23         1.83 o
   7   0  10          0.60         -0.65         1.94 o
   8   0  10         40.12         42.52         3.12 o
  -8   1  10         64.33         66.07         4.56 o
  -7   1  10         84.24         85.61         3.76 o
  -6   1  10         77.74         68.09         3.20 o
  -5   1  10         42.87         40.35         2.04 o
  -4   1  10         80.20         80.69         2.08 o
  -3   1  10        240.27        247.81         3.39 o
  -2   1  10        327.50        348.80         4.50 o
  -1   1  10        667.64        723.62         5.76 o
   0   1  10       1854.05       1985.70        15.19 o
   1   1  10        668.07        734.67         5.81 o
   2   1  10        328.87        349.91         3.16 o
   3   1  10        240.00        248.21         3.03 o
   4   1  10         80.21         82.71         2.41 o
   5   1  10         42.98         40.14         2.48 o
   6   1  10         77.74         68.50         4.44 o
   7   1  10         84.46         88.29         3.71 o
   8   1  10         64.08         67.83         4.39 o
  -8   2  10          5.21          8.29         3.15 o
  -7   2  10          8.93          6.63         2.82 o
  -6   2  10        179.71        183.27         3.94 o
  -5   2  10        159.64        146.98         2.77 o
  -4   2  10          8.89         10.93         1.24 o
  -3   2  10         62.00         65.27         1.57 o
  -2   2  10        250.87        246.67         2.69 o
  -1   2  10       3729.19       3930.25        27.12 o
   0   2  10        238.84        249.60         2.17 o
   1   2  10       3726.18       3923.14        26.79 o
   2   2  10        251.25        247.15         3.11 o
   3   2  10         61.87         65.95         2.25 o
   4   2  10          8.86          5.89         2.17 o
   5   2  10        159.33        148.11         4.05 o
   6   2  10        179.79        185.92         7.43 o
   7   2  10          8.99         11.79         2.39 o
   8   2  10          5.30         11.04         3.05 o
  -8   3  10         47.09         41.82         5.84 o
  -7   3  10          9.73         12.48         2.56 o
  -6   3  10        160.22        155.85         3.96 o
  -5   3  10        168.25        165.84         3.46 o
  -4   3  10        311.27        309.42         5.39 o
  -3   3  10         72.37         79.83         2.31 o
  -2   3  10        584.12        584.96         5.63 o
  -1   3  10        107.54        100.82         1.90 o
   0   3  10          1.56          3.04         0.65 o
   1   3  10        107.34         98.17         1.99 o
   2   3  10        584.83        587.53         5.47 o
   3   3  10         72.54         76.70         2.17 o
   4   3  10        311.12        302.39         4.77 o
   5   3  10        168.40        164.00         4.50 o
   6   3  10        159.90        154.07        10.66 o
   7   3  10          9.73          8.70         2.34 o
   8   3  10         46.96         51.11         8.95 o
  -7   4  10         39.21         44.07         3.79 o
  -6   4  10         15.57         15.37         2.12 o
  -5   4  10        147.43        149.87         3.40 o
  -4   4  10         94.49         92.44         2.94 o
  -3   4  10         16.65         16.53         1.47 o
  -2   4  10        311.02        322.21         3.51 o
  -1   4  10        142.47        145.62         2.31 o
   0   4  10         42.87         35.48         1.18 o
   1   4  10        142.33        144.84         2.62 o
   2   4  10        310.07        318.87         4.51 o
   3   4  10         16.64         13.60         1.47 o
   4   4  10         94.84         93.55         3.51 o
   5   4  10        147.61        150.18         4.45 o
   6   4  10         15.60         15.28         2.98 o
   7   4  10         39.04         40.11         3.93 o
  -7   5  10         72.46         80.06         5.67 o
  -6   5  10         25.40         27.61         2.18 o
  -5   5  10         16.88         19.13         2.56 o
  -4   5  10         51.93         48.57         2.18 o
  -3   5  10        281.68        282.55         4.16 o
  -2   5  10        229.62        203.88         2.84 o
  -1   5  10         49.94         49.53         1.83 o
   0   5  10         79.83         83.14         1.90 o
   1   5  10         49.95         49.68         2.34 o
   2   5  10        229.22        204.63         3.59 o
   3   5  10        281.65        283.63         4.47 o
   4   5  10         51.63         50.80         3.23 o
   5   5  10         16.86         15.71         3.22 o
   6   5  10         25.41         27.06         3.38 o
   7   5  10         72.55         71.17         4.72 o
  -6   6  10         13.76         12.23         2.01 o
  -5   6  10         34.20         34.83         2.23 o
  -4   6  10        104.81        108.68         3.06 o
  -3   6  10         23.24         20.33         2.80 o
  -2   6  10         37.39         37.38         1.80 o
  -1   6  10         50.30         53.11         1.73 o
   0   6  10          5.50          5.01         1.23 o
   1   6  10         50.21         50.91         1.67 o
   2   6  10         37.31         37.96         1.80 o
   3   6  10         23.15         21.19         1.69 o
   4   6  10        104.87        105.81         3.82 o
   5   6  10         34.18         37.84         2.84 o
   6   6  10         13.82         13.31         3.66 o
  -5   7  10          6.99         10.25         2.08 o
  -4   7  10         33.74         33.98         2.15 o
  -3   7  10         53.91         58.04         2.63 o
  -2   7  10        128.36        124.78         3.29 o
  -1   7  10         70.44         75.00         3.79 o
   0   7  10          0.11         -1.31         1.39 o
   1   7  10         70.29         72.78         2.41 o
   2   7  10        128.51        125.96         2.94 o
   3   7  10         54.17         59.02         2.44 o
   4   7  10         33.81         34.73         2.77 o
   5   7  10          7.06         10.28         2.36 o
  -3   8  10         26.30         27.97         3.04 o
  -2   8  10         81.98         89.12         5.33 o
  -1   8  10        154.82        154.88         3.81 o
   0   8  10         14.75         17.35         1.61 o
   1   8  10        155.05        150.07         5.67 o
   2   8  10         81.89         82.89         2.57 o
   3   8  10         26.34         31.20         1.91 o
   1   0  11          3.03          2.35         0.74 o
   2   0  11          2.33          2.28         0.77 o
   3   0  11         35.61         35.84         1.82 o
   4   0  11        135.27        137.73         2.70 o
   5   0  11         61.38         55.42         2.75 o
   6   0  11         43.89         47.31         3.31 o
   7   0  11          4.27          5.60         2.15 o
   8   0  11         31.39         35.94         3.06 o
  -8   1  11        219.61        230.38        10.94 o
  -7   1  11         15.89         18.07         2.45 o
  -6   1  11          7.75          6.67         3.60 o
  -5   1  11        337.28        318.36         4.88 o
  -4   1  11        353.56        332.91         4.28 o
  -3   1  11         89.41         89.70         2.45 o
  -2   1  11        748.67        767.09         9.40 o
  -1   1  11        114.53        124.80         2.46 o
   0   1  11         13.04         12.41         0.76 o
   1   1  11        114.79        131.00         1.76 o
   2   1  11        748.19        765.31         5.81 o
   3   1  11         89.26         85.09         1.76 o
   4   1  11        353.84        319.00         4.24 o
   5   1  11        337.18        319.43         5.76 o
   6   1  11          7.74          5.90         2.05 o
   7   1  11         15.96         15.90         2.35 o
   8   1  11        219.88        238.68         7.05 o
  -8   2  11          3.46          2.04         4.08 o
  -7   2  11         62.89         64.55         4.33 o
  -6   2  11         37.47         36.91         2.00 o
  -5   2  11         54.90         55.98         2.20 o
  -4   2  11        201.23        198.12         3.19 o
  -3   2  11        666.40        679.76         8.01 o
  -2   2  11          4.84          5.46         0.84 o
  -1   2  11        615.70        630.21         5.66 o
   0   2  11        787.45        885.32         5.91 o
   1   2  11        615.22        623.49         5.57 o
   2   2  11          4.91          4.54         0.88 o
   3   2  11        665.59        688.13         7.69 o
   4   2  11        201.21        196.31         4.26 o
   5   2  11         54.83         53.27         2.78 o
   6   2  11         37.41         37.06         2.71 o
   7   2  11         62.72         63.86         3.46 o
   8   2  11          3.43          1.81         2.82 o
  -8   3  11         17.30         12.80         4.91 o
  -7   3  11         66.52         71.77         3.78 o
  -6   3  11         50.37         48.00         2.66 o
  -5   3  11         89.72         83.67         2.76 o
  -4   3  11          8.74         12.01         1.71 o
  -3   3  11        442.44        434.65         8.96 o
  -2   3  11        287.77        277.52         3.61 o
  -1   3  11         31.78         31.52         1.91 o
   0   3  11        122.70        148.76         2.09 o
   1   3  11         31.42         30.35         1.46 o
   2   3  11        288.39        283.30         3.64 o
   3   3  11        442.83        421.02         5.01 o
   4   3  11          8.70         13.66         1.63 o
   5   3  11         89.44         82.32         4.42 o
   6   3  11         50.19         50.32         3.77 o
   7   3  11         66.48         76.21         3.70 o
   8   3  11         17.33         23.18         5.01 o
  -7   4  11        101.57        110.97         4.60 o
  -6   4  11          6.22          5.73         1.99 o
  -5   4  11         21.67         19.74         2.12 o
  -4   4  11        265.00        260.25         4.52 o
  -3   4  11         29.74         27.50         1.81 o
  -2   4  11        233.35        224.66         4.05 o
  -1   4  11        350.20        338.63         4.29 o
   0   4  11        832.75        853.72         7.30 o
   1   4  11        349.89        338.54         3.88 o
   2   4  11        233.32        226.75         3.82 o
   3   4  11         29.82         28.50         1.81 o
   4   4  11        264.27        261.21         5.37 o
   5   4  11         21.66         19.13         2.32 o
   6   4  11          6.26          7.15         2.78 o
   7   4  11        101.05        107.18         5.59 o
  -7   5  11        120.44        132.63         4.89 o
  -6   5  11         56.03         50.05         2.88 o
  -5   5  11        147.82        164.27         3.70 o
  -4   5  11          3.58          2.63         1.58 o
  -3   5  11         13.42         16.42         1.62 o
  -2   5  11        117.00        104.82         2.64 o
  -1   5  11        263.18        251.01         3.57 o
   0   5  11          0.56          0.08         0.98 o
   1   5  11        263.11        247.58         3.59 o
   2   5  11        116.85        108.20         2.83 o
   3   5  11         13.46         16.81         1.66 o
   4   5  11          3.61          6.62         1.94 o
   5   5  11        147.82        164.35         8.31 o
   6   5  11         55.87         61.15         4.19 o
   7   5  11        120.56        113.18         5.86 o
  -6   6  11         15.10         18.15         2.33 o
  -5   6  11         16.85         18.42         1.99 o
  -4   6  11         32.90         33.28         2.10 o
  -3   6  11         43.28         42.40         2.05 o
  -2   6  11        127.22        132.67         2.94 o
  -1   6  11         20.58         19.73         1.36 o
   0   6  11          3.74          5.00         1.32 o
   1   6  11         20.68         22.09         1.55 o
   2   6  11        127.17        124.52         3.01 o
   3   6  11         43.03         44.44         2.13 o
   4   6  11         33.14         32.40         2.60 o
   5   6  11         16.83         18.91         3.12 o
   6   6  11         15.06         16.00         4.54 o
  -5   7  11          9.85         13.61         2.17 o
  -4   7  11         21.34         23.46         2.32 o
  -3   7  11          3.09          4.45         1.74 o
  -2   7  11         70.43         65.57         2.81 o
  -1   7  11         98.25        108.17         4.55 o
   0   7  11         38.49         38.53         1.97 o
   1   7  11         98.35        108.90         2.84 o
   2   7  11         70.54         70.56         2.32 o
   3   7  11          3.06          3.51         1.81 o
   4   7  11         21.22         25.53         2.48 o
   5   7  11          9.82          6.19         2.30 o
  -3   8  11         57.22         63.97         4.72 o
  -2   8  11         87.22         89.99         3.27 o
  -1   8  11         13.17         13.16         1.91 o
   0   8  11          0.48          0.04         2.46 o
   1   8  11         13.07         11.61         1.50 o
   2   8  11         87.06         87.05         2.48 o
   3   8  11         56.99         62.29         5.00 o
   0   0  12        171.38        173.50         3.41 o
   1   0  12        134.20        152.15         2.01 o
   2   0  12         25.83         31.46         1.29 o
   3   0  12          0.15         -0.20         0.85 o
   4   0  12        218.78        202.32         4.80 o
   5   0  12        363.22        340.31         5.21 o
   6   0  12        119.50        121.04         4.69 o
   7   0  12         61.06         59.44         3.22 o
   8   0  12         67.65         79.09         4.61 o
  -8   1  12         20.51         24.11         5.10 o
  -7   1  12         23.25         24.98         2.62 o
  -6   1  12        244.72        247.33         5.19 o
  -5   1  12        190.00        172.50         3.64 o
  -4   1  12         24.53         25.44         1.70 o
  -3   1  12         49.00         48.61         3.19 o
  -2   1  12        465.61        474.00         7.71 o
  -1   1  12        108.28        107.94         2.18 o
   0   1  12        159.87        153.73         2.11 o
   1   1  12        108.34        109.68         1.72 o
   2   1  12        465.70        478.13         4.10 o
   3   1  12         48.85         49.77         1.61 o
   4   1  12         24.38         25.05         1.78 o
   5   1  12        189.98        176.24         4.37 o
   6   1  12        244.75        256.36         5.56 o
   7   1  12         23.11         25.81         4.34 o
   8   1  12         20.39         21.36         3.43 o
  -8   2  12          6.96          1.85         4.36 o
  -7   2  12         40.11         46.40         4.45 o
  -6   2  12         12.43         14.98         1.87 o
  -5   2  12          2.41          3.18         1.48 o
  -4   2  12        483.00        473.52         5.49 o
  -3   2  12        185.67        177.34         3.12 o
  -2   2  12        124.26        124.91         2.04 o
  -1   2  12         94.55         94.10         1.87 o
   0   2  12        993.08       1106.95         7.83 o
   1   2  12         94.36         89.36         2.09 o
   2   2  12        124.00        123.51         2.15 o
   3   2  12        186.41        184.50         3.45 o
   4   2  12        482.58        475.12         7.16 o
   5   2  12          2.45          3.70         1.90 o
   6   2  12         12.43         14.89         2.37 o
   7   2  12         39.77         43.86         9.18 o
   8   2  12          7.01          7.88         3.04 o
  -7   3  12        175.49        173.51         6.29 o
  -6   3  12         26.86         22.93         2.69 o
  -5   3  12        604.37        587.60         8.88 o
  -4   3  12         15.83         15.48         2.07 o
  -3   3  12        327.62        306.37         4.79 o
  -2   3  12        728.43        731.49         6.90 o
  -1   3  12        135.92        162.91         2.03 o
   0   3  12        502.69        519.62         4.26 o
   1   3  12        135.90        162.38         2.49 o
   2   3  12        727.48        740.18         7.32 o
   3   3  12        327.82        307.61         4.17 o
   4   3  12         15.66         13.28         1.70 o
   5   3  12        604.31        588.49         8.78 o
   6   3  12         26.85         30.45         3.36 o
   7   3  12        175.04        187.58         6.74 o
  -7   4  12         13.53         16.95         2.77 o
  -6   4  12          0.49          3.71         1.97 o
  -5   4  12         33.74         32.23         2.08 o
  -4   4  12         61.98         64.33         2.41 o
  -3   4  12        319.39        317.77         4.71 o
  -2   4  12        369.69        347.27         5.11 o
  -1   4  12         35.84         31.79         1.74 o
   0   4  12         80.32         76.34         2.46 o
   1   4  12         35.95         32.21         1.58 o
   2   4  12        370.22        344.96         4.98 o
   3   4  12        319.52        334.39         5.03 o
   4   4  12         62.15         70.12         3.31 o
   5   4  12         33.58         28.74         3.11 o
   6   4  12          0.51          1.87         2.61 o
   7   4  12         13.51         14.32         3.99 o
  -6   5  12          6.07          6.99         2.17 o
  -5   5  12         23.44         24.22         2.03 o
  -4   5  12         89.79         90.75         3.16 o
  -3   5  12          8.11          8.07         1.52 o
  -2   5  12         61.95         56.78         3.49 o
  -1   5  12        215.08        214.77         3.41 o
   0   5  12         82.64         71.76         2.69 o
   1   5  12        215.95        204.91         3.02 o
   2   5  12         62.08         57.44         2.36 o
   3   5  12          8.04          8.06         1.88 o
   4   5  12         89.89         76.96         3.53 o
   5   5  12         23.53         23.73         3.08 o
   6   5  12          6.05          8.93         3.52 o
  -6   6  12          2.80          3.61         2.12 o
  -5   6  12         61.09         68.41         3.04 o
  -4   6  12         47.83         46.66         2.33 o
  -3   6  12        120.61        119.69         3.07 o
  -2   6  12          3.94          3.92         1.40 o
  -1   6  12        139.92        129.78         3.28 o
   0   6  12        211.82        216.11         3.93 o
   1   6  12        139.62        132.56         3.14 o
   2   6  12          3.89          4.26         1.43 o
   3   6  12        121.13        118.74         3.87 o
   4   6  12         47.76         49.11         2.95 o
   5   6  12         61.14         68.29         3.56 o
   6   6  12          2.82          2.82         4.82 o
  -5   7  12         14.28         13.26         4.64 o
  -4   7  12         19.58         19.96         2.00 o
  -3   7  12         24.57         24.65         2.21 o
  -2   7  12          0.46         -1.57         1.57 o
  -1   7  12         48.31         50.74         2.45 o
   0   7  12          0.04         -1.53         1.60 o
   1   7  12         48.22         50.88         2.23 o
   2   7  12          0.44         -1.26         1.26 o
   3   7  12         24.60         21.75         2.30 o
   4   7  12         19.66         21.18         3.84 o
  -3   8  12         37.68         37.00         3.41 o
  -2   8  12          9.77          8.62         2.14 o
  -1   8  12         10.43         11.05         1.82 o
   0   8  12          0.00          0.71         1.87 o
   1   8  12         10.51          9.03         1.88 o
   2   8  12          9.71          7.57         1.89 o
   3   8  12         37.60         43.50         2.78 o
   1   0  13        329.58        369.81         3.40 o
   2   0  13          2.95          1.72         0.83 o
   3   0  13          5.07          1.85         1.01 o
   4   0  13         94.66         89.26         2.75 o
   5   0  13         93.92         84.41         2.92 o
   6   0  13          3.64          4.95         2.36 o
   7   0  13         13.76         11.97         2.80 o
   8   0  13         55.47         51.58         4.11 o
  -8   1  13         30.79         26.43         5.29 o
  -7   1  13         12.39         10.41         2.33 o
  -6   1  13          4.13         -0.47         2.25 o
  -5   1  13        213.34        191.33         4.59 o
  -4   1  13        251.03        231.39         3.97 o
  -3   1  13        350.55        353.31         4.41 o
  -2   1  13        286.35        302.48         3.74 o
  -1   1  13        178.24        188.01         2.60 o
   0   1  13        667.86        659.33         5.57 o
   1   1  13        178.26        183.11         2.14 o
   2   1  13        285.59        300.64         3.07 o
   3   1  13        350.41        353.35         4.07 o
   4   1  13        250.71        236.35         4.07 o
   5   1  13        213.97        183.28         7.92 o
   6   1  13          4.16          3.88         2.13 o
   7   1  13         12.40         13.19         2.85 o
   8   1  13         30.80         35.57         3.77 o
  -8   2  13        123.39        109.79         8.16 o
  -7   2  13         21.62         21.51         3.37 o
  -6   2  13         12.21         10.11         2.21 o
  -5   2  13        193.28        174.46         3.76 o
  -4   2  13        265.46        259.21         3.89 o
  -3   2  13         23.05         22.94         2.36 o
  -2   2  13        489.12        497.46         6.36 o
  -1   2  13         37.32         41.08         1.33 o
   0   2  13         21.71         32.86         1.30 o
   1   2  13         37.15         42.69         1.41 o
   2   2  13        489.51        499.03         5.28 o
   3   2  13         22.86         19.46         1.86 o
   4   2  13        265.83        255.80         5.08 o
   5   2  13        192.80        177.58         6.40 o
   6   2  13         12.27         16.39         3.49 o
   7   2  13         21.53         22.40         3.42 o
   8   2  13        123.30        132.01         5.87 o
  -7   3  13         15.12         14.05         3.31 o
  -6   3  13         10.99         12.99         2.13 o
  -5   3  13         33.46         38.54         2.19 o
  -4   3  13        131.90        127.73         3.48 o
  -3   3  13        263.05        249.57         4.33 o
  -2   3  13        706.51        680.46         9.81 o
  -1   3  13        447.55        439.67         4.45 o
   0   3  13          0.22          0.26         0.66 o
   1   3  13        446.86        439.23         4.93 o
   2   3  13        705.63        683.59         7.00 o
   3   3  13        263.10        254.60         4.23 o
   4   3  13        132.02        125.05         3.45 o
   5   3  13         33.51         37.65         2.69 o
   6   3  13         11.07         12.23         2.96 o
   7   3  13         15.12         16.40         3.36 o
  -7   4  13          5.04          4.55         3.01 o
  -6   4  13        217.93        216.52         9.96 o
  -5   4  13        133.49        137.47         3.54 o
  -4   4  13         91.24         87.88         2.85 o
  -3   4  13         48.45         45.94         2.29 o
  -2   4  13         16.23         19.99         1.76 o
  -1   4  13        110.46        106.27         3.17 o
   0   4  13         54.91         46.46         2.00 o
   1   4  13        110.42        104.15         3.01 o
   2   4  13         16.09         21.29         1.70 o
   3   4  13         48.42         45.19         2.62 o
   4   4  13         91.34         92.96         3.74 o
   5   4  13        133.67        138.99         5.52 o
   6   4  13        217.84        227.92         6.94 o
   7   4  13          5.01          3.85         4.50 o
  -6   5  13          6.23          5.35         2.12 o
  -5   5  13         63.77         68.57         2.77 o
  -4   5  13          4.15          5.09         1.64 o
  -3   5  13         25.61         24.26         1.82 o
  -2   5  13          6.24          8.26         1.48 o
  -1   5  13        119.85        124.03         3.11 o
   0   5  13         94.37         86.12         2.77 o
   1   5  13        119.79        122.41         2.77 o
   2   5  13          6.23          4.73         1.47 o
   3   5  13         25.70         28.33         3.03 o
   4   5  13          4.17          2.71         3.48 o
   5   5  13         63.66         64.16         4.10 o
   6   5  13          6.30          1.29         2.85 o
  -5   6  13         18.91         17.32         2.03 o
  -4   6  13         69.63         78.19         3.79 o
  -3   6  13         43.44         44.40         2.30 o
  -2   6  13          3.18          4.59         1.43 o
  -1   6  13         88.08         81.78         2.89 o
   0   6  13         13.57         12.30         1.96 o
   1   6  13         88.45         88.13         2.85 o
   2   6  13          3.16          2.15         1.55 o
   3   6  13         43.47         42.79         2.77 o
   4   6  13         69.92         79.47         3.73 o
   5   6  13         19.08         23.48         4.17 o
  -4   7  13          1.54          5.75         2.68 o
  -3   7  13         34.14         38.61         2.54 o
  -2   7  13        126.99        127.29         3.60 o
  -1   7  13         29.90         31.80         2.23 o
   0   7  13          2.60          2.87         2.75 o
   1   7  13         29.92         35.76         3.10 o
   2   7  13        126.46        127.67         3.01 o
   3   7  13         34.07         35.21         2.67 o
   4   7  13          1.54          1.33         2.11 o
  -2   8  13         43.62         48.15         2.65 o
  -1   8  13        132.06        139.58         5.77 o
   0   8  13         13.67         15.28         2.12 o
   1   8  13        131.75        134.71         7.01 o
   2   8  13         43.66         46.65         3.24 o
   0   0  14        902.54        921.16        11.25 o
   1   0  14         54.59         44.17         2.73 o
   2   0  14          7.52          9.87         1.13 o
   3   0  14         14.12         15.36         1.29 o
   4   0  14        482.00        462.85         6.18 o
   5   0  14         46.89         43.51         2.97 o
   6   0  14        174.56        153.81         5.27 o
   7   0  14         97.63        108.53         4.19 o
   8   0  14         84.11         96.87         5.20 o
  -8   1  14         19.44         23.37         5.19 o
  -7   1  14        168.46        165.97         4.79 o
  -6   1  14          6.01          3.01         2.22 o
  -5   1  14        245.04        231.64         4.86 o
  -4   1  14         51.11         48.68         2.19 o
  -3   1  14        103.79        101.95         2.65 o
  -2   1  14         16.30         14.68         1.58 o
  -1   1  14        216.07        219.64         2.88 o
   0   1  14        557.60        572.39         5.47 o
   1   1  14        216.32        215.63         2.39 o
   2   1  14         16.44         16.44         1.02 o
   3   1  14        103.74         99.79         3.40 o
   4   1  14         51.02         49.54         2.24 o
   5   1  14        245.30        242.35         5.12 o
   6   1  14          6.03          5.11         2.16 o
   7   1  14        168.07        176.64        10.39 o
   8   1  14         19.44         23.27         3.57 o
  -7   2  14         37.56         43.19         4.13 o
  -6   2  14          3.87          2.41         2.02 o
  -5   2  14         55.11         54.62         2.40 o
  -4   2  14        451.36        421.02         6.14 o
  -3   2  14        128.38        122.42         2.92 o
  -2   2  14         86.66         87.06         3.52 o
  -1   2  14        125.60        120.60         2.67 o
   0   2  14        554.19        544.45         5.78 o
   1   2  14        125.78        120.19         2.03 o
   2   2  14         86.75         84.65         2.19 o
   3   2  14        127.95        119.04         2.90 o
   4   2  14        451.38        425.44         6.86 o
   5   2  14         55.10         49.52         2.92 o
   6   2  14          3.90          3.93         2.30 o
   7   2  14         37.43         41.82         3.88 o
  -7   3  14         43.45         35.98         5.38 o
  -6   3  14          1.06          0.66         2.21 o
  -5   3  14         73.81         74.85         3.06 o
  -4   3  14         29.84         25.97         2.06 o
  -3   3  14        608.62        612.62         7.73 o
  -2   3  14         68.14         65.86         2.49 o
  -1   3  14        111.12        108.87         1.88 o
   0   3  14         64.77         53.88         1.44 o
   1   3  14        111.50        103.75         2.20 o
   2   3  14         68.36         72.98         2.51 o
   3   3  14        607.71        615.64         7.55 o
   4   3  14         29.79         22.28         2.07 o
   5   3  14         73.80         74.09         3.80 o
   6   3  14          1.05          0.98         2.64 o
   7   3  14         43.28         39.04         4.01 o
  -7   4  14        108.90        103.14         8.62 o
  -6   4  14         74.84         76.50         3.38 o
  -5   4  14         99.08        102.32         4.32 o
  -4   4  14         44.22         48.98         2.30 o
  -3   4  14        177.50        167.14         4.75 o
  -2   4  14        394.14        378.15         7.64 o
  -1   4  14         31.14         34.08         2.25 o
   0   4  14         66.75         62.98         2.49 o
   1   4  14         31.19         31.02         1.64 o
   2   4  14        394.06        370.44         6.39 o
   3   4  14        177.52        173.35         5.39 o
   4   4  14         44.45         50.62         2.97 o
   5   4  14         99.17        105.42         5.04 o
   6   4  14         74.61         74.18         4.62 o
   7   4  14        109.36        102.89         6.07 o
  -6   5  14         14.95         15.21         2.36 o
  -5   5  14         47.13         47.73         2.52 o
  -4   5  14          2.72          3.90         1.67 o
  -3   5  14         40.62         42.92         2.22 o
  -2   5  14        190.73        178.72         3.47 o
  -1   5  14        248.96        251.21         5.19 o
   0   5  14         13.43         15.12         1.98 o
   1   5  14        249.12        237.95         4.99 o
   2   5  14        190.94        176.48         3.82 o
   3   5  14         40.33         37.53         3.31 o
   4   5  14          2.72          2.84         2.22 o
   5   5  14         47.15         47.69         3.80 o
   6   5  14         14.98         17.86         3.34 o
  -5   6  14          8.51          8.09         1.95 o
  -4   6  14         42.78         45.49         2.44 o
  -3   6  14          7.27          7.81         1.65 o
  -2   6  14          3.43          3.72         1.46 o
  -1   6  14         92.38         93.28         3.14 o
   0   6  14         19.33         19.26         2.26 o
   1   6  14         92.57        103.06         4.54 o
   2   6  14          3.47          3.45         1.66 o
   3   6  14          7.39          8.95         2.08 o
   4   6  14         42.43         44.84         3.06 o
   5   6  14          8.50          8.78         4.64 o
  -4   7  14         23.03         22.13         2.42 o
  -3   7  14          9.55         11.39         2.97 o
  -2   7  14         21.66         22.98         2.22 o
  -1   7  14         41.04         44.16         3.93 o
   0   7  14         38.25         38.33         2.63 o
   1   7  14         41.03         39.86         2.63 o
   2   7  14         21.72         24.29         1.99 o
   3   7  14          9.53         13.89         2.02 o
   4   7  14         22.91         23.64         2.68 o
  -2   8  14         16.12         15.90         2.17 o
  -1   8  14         20.34         25.00         2.23 o
   0   8  14         34.41         40.54         3.43 o
   1   8  14         20.56         16.96         2.57 o
   2   8  14         16.13         20.64         2.66 o
   1   0  15       1912.40       1919.01        15.02 o
   2   0  15        893.72        841.46         7.99 o
   3   0  15         22.63         23.64         1.44 o
   4   0  15         12.50         10.85         1.66 o
   5   0  15         50.29         52.59         2.84 o
   6   0  15         12.48         11.33         2.72 o
   7   0  15          7.56          8.72         7.33 o
  -7   1  15        121.07        121.92         5.51 o
  -6   1  15         11.38         10.18         2.11 o
  -5   1  15         42.40         39.30         2.91 o
  -4   1  15         29.44         28.37         3.64 o
  -3   1  15        367.74        360.85         4.21 o
  -2   1  15         22.66         20.11         1.37 o
  -1   1  15         17.41         12.71         1.12 o
   0   1  15        346.73        330.95         3.83 o
   1   1  15         17.57         15.66         1.01 o
   2   1  15         22.57         19.88         1.38 o
   3   1  15        367.23        357.94         5.06 o
   4   1  15         29.58         28.00         2.10 o
   5   1  15         42.05         47.21         2.90 o
   6   1  15         11.30         12.25         5.05 o
   7   1  15        120.82        119.95         6.82 o
  -7   2  15         92.01         96.02        12.89 o
  -6   2  15         95.77        105.62         5.94 o
  -5   2  15         26.71         28.30         2.11 o
  -4   2  15        193.51        186.95         3.27 o
  -3   2  15        554.83        548.51         5.98 o
  -2   2  15        164.97        158.12         2.74 o
  -1   2  15         19.28         16.84         1.25 o
   0   2  15        189.99        176.99         2.76 o
   1   2  15         19.31         17.20         1.26 o
   2   2  15        165.38        158.06         2.70 o
   3   2  15        554.60        544.05         6.64 o
   4   2  15        193.19        189.55         4.51 o
   5   2  15         26.82         26.08         2.52 o
   6   2  15         96.03        102.47         4.15 o
   7   2  15         91.95         81.14         8.44 o
  -7   3  15          0.54          3.06         4.17 o
  -6   3  15          7.83         11.17         2.37 o
  -5   3  15        184.48        184.06         4.94 o
  -4   3  15         40.53         42.63         3.21 o
  -3   3  15         34.33         36.61         2.18 o
  -2   3  15        364.75        326.22         5.08 o
  -1   3  15        145.72        136.11         2.23 o
   0   3  15          0.00         -0.68         1.10 o
   1   3  15        146.02        134.18         2.28 o
   2   3  15        365.03        327.40         4.35 o
   3   3  15         34.28         37.97         2.13 o
   4   3  15         40.52         40.35         2.60 o
   5   3  15        184.39        174.59         4.74 o
   6   3  15          7.74          6.21         4.17 o
   7   3  15          0.53          1.04         3.07 o
  -6   4  15          0.10         -0.24         2.02 o
  -5   4  15         17.10         13.74         1.94 o
  -4   4  15          8.36          9.33         1.72 o
  -3   4  15         62.44         64.10         2.81 o
  -2   4  15        169.36        163.12         3.99 o
  -1   4  15         46.59         45.29         2.62 o
   0   4  15        231.52        211.33         4.63 o
   1   4  15         46.37         44.55         1.80 o
   2   4  15        169.80        162.21         3.12 o
   3   4  15         62.57         66.15         3.11 o
   4   4  15          8.32          9.76         4.03 o
   5   4  15         17.05         22.09         7.56 o
   6   4  15          0.10          3.60         2.86 o
  -6   5  15         50.98         48.27         4.21 o
  -5   5  15         84.97         90.87         3.52 o
  -4   5  15         24.11         29.60         2.45 o
  -3   5  15         38.16         39.12         2.14 o
  -2   5  15         57.50         60.79         2.36 o
  -1   5  15          0.09          2.81         1.61 o
   0   5  15        100.35        105.80         3.67 o
   1   5  15          0.09         -0.31         1.69 o
   2   5  15         57.49         60.26         2.59 o
   3   5  15         38.03         41.14         2.76 o
   4   5  15         24.27         27.81         4.04 o
   5   5  15         84.99         86.41         4.88 o
   6   5  15         50.83         47.80         4.23 o
  -5   6  15         70.92         72.27         3.02 o
  -4   6  15         43.37         43.52         2.45 o
  -3   6  15          5.85          7.48         1.72 o
  -2   6  15          7.94          6.32         1.84 o
  -1   6  15         53.73         49.88         2.57 o
   0   6  15         93.07         88.37         3.74 o
   1   6  15         53.93         55.98         2.95 o
   2   6  15          7.77         10.90         1.62 o
   3   6  15          5.86          3.37         2.12 o
   4   6  15         43.49         45.47         3.64 o
   5   6  15         71.04         61.83         4.29 o
  -4   7  15         72.98         79.10         7.00 o
  -3   7  15         26.18         27.56         2.57 o
  -2   7  15         83.72         86.67         5.41 o
  -1   7  15         13.34         16.54         2.02 o
   0   7  15          5.63          6.64         2.05 o
   1   7  15         13.39         12.00         2.17 o
   2   7  15         83.56         89.07         3.65 o
   3   7  15         26.13         24.22         2.68 o
   4   7  15         72.92         78.80         3.95 o
  -1   8  15        105.73        111.86         4.15 o
   0   8  15          2.00          1.72         1.99 o
   1   8  15        105.62        105.46         4.67 o
   0   0  16        196.93        185.35         4.80 o
   1   0  16         98.57        100.94         2.19 o
   2   0  16        643.35        596.57         5.49 o
   3   0  16        204.90        192.36         3.54 o
   4   0  16         25.06         28.67         3.34 o
   5   0  16        144.66        129.50         3.97 o
   6   0  16          5.08          7.20         2.55 o
   7   0  16         11.72         11.85         2.88 o
  -7   1  16          1.32         -2.55         2.55 o
  -6   1  16         94.31         92.83         3.79 o
  -5   1  16          3.69          4.62         1.93 o
  -4   1  16         43.65         43.96         4.87 o
  -3   1  16          6.30          5.83         1.26 o
  -2   1  16        968.05        929.59         8.23 o
  -1   1  16         32.49         30.11         2.06 o
   0   1  16        742.12        751.56         6.79 o
   1   1  16         32.55         32.15         1.43 o
   2   1  16        967.71        926.47        10.99 o
   3   1  16          6.33          4.76         1.47 o
   4   1  16         43.80         36.83         2.19 o
   5   1  16          3.71          3.54         3.43 o
   6   1  16         94.34         91.14         4.69 o
   7   1  16          1.33         -2.65         2.65 o
  -7   2  16         38.04         40.62         5.56 o
  -6   2  16         29.19         35.92         3.70 o
  -5   2  16        184.85        176.46         5.83 o
  -4   2  16        183.86        183.18         4.12 o
  -3   2  16         53.00         49.92         1.92 o
  -2   2  16         13.71         14.24         1.32 o
  -1   2  16        539.07        523.31         5.72 o
   0   2  16          3.54          4.33         1.07 o
   1   2  16        538.11        521.66         5.20 o
   2   2  16         13.72         11.72         1.43 o
   3   2  16         52.91         48.00         2.16 o
   4   2  16        183.87        182.24         4.56 o
   5   2  16        184.63        182.71         5.43 o
   6   2  16         29.07         29.87         2.87 o
   7   2  16         37.95         30.88         5.19 o
  -7   3  16         23.17         21.95         3.47 o
  -6   3  16         16.90         15.75         2.54 o
  -5   3  16         28.31         29.46         2.83 o
  -4   3  16         70.30         76.90         3.10 o
  -3   3  16        144.58        132.29         3.45 o
  -2   3  16        144.01        134.66         3.30 o
  -1   3  16         29.25         35.03         1.62 o
   0   3  16        186.99        175.01         3.26 o
   1   3  16         29.23         33.43         1.41 o
   2   3  16        144.28        132.81         2.91 o
   3   3  16        144.34        128.82         3.86 o
   4   3  16         70.59         70.46         3.23 o
   5   3  16         28.60         26.42         2.97 o
   6   3  16         16.92         14.60         2.56 o
   7   3  16         23.08         25.87         5.01 o
  -6   4  16         44.34         46.18         2.98 o
  -5   4  16          5.02          5.44         2.80 o
  -4   4  16         66.65         63.68         2.93 o
  -3   4  16        112.08        110.31         3.41 o
  -2   4  16        224.83        216.08         4.27 o
  -1   4  16        174.31        148.32         5.55 o
   0   4  16        125.62        121.36         4.21 o
   1   4  16        173.88        156.72         3.41 o
   2   4  16        224.71        218.21         4.32 o
   3   4  16        112.35        107.46         3.28 o
   4   4  16         66.53         67.26         4.10 o
   5   4  16          5.09          0.16         2.56 o
   6   4  16         44.32         41.84         4.09 o
  -6   5  16         19.22         18.45         5.01 o
  -5   5  16         57.42         59.14         2.80 o
  -4   5  16         24.24         23.67         2.10 o
  -3   5  16        108.72        112.43         3.16 o
  -2   5  16         57.54         52.31         2.62 o
  -1   5  16         71.48         71.47         2.89 o
   0   5  16          0.37          4.28         1.87 o
   1   5  16         71.26         78.12         3.57 o
   2   5  16         57.43         53.23         2.99 o
   3   5  16        109.05        112.40         4.13 o
   4   5  16         24.25         26.14         3.21 o
   5   5  16         57.47         61.15         4.29 o
   6   5  16         19.40         22.35         5.01 o
  -5   6  16         12.75          8.79         2.29 o
  -4   6  16          3.11          4.51         2.58 o
  -3   6  16         54.88         54.40         2.54 o
  -2   6  16         85.19         88.32         4.46 o
  -1   6  16        141.03        145.40         3.84 o
   0   6  16        356.55        355.92         6.80 o
   1   6  16        140.98        140.81         4.31 o
   2   6  16         85.55         83.46         3.16 o
   3   6  16         55.07         54.83         4.36 o
   4   6  16          3.06          4.03         2.75 o
   5   6  16         12.76         15.48         3.21 o
  -3   7  16         19.00         17.80         2.35 o
  -2   7  16         81.36         87.28         3.48 o
  -1   7  16          4.59          4.93         2.62 o
   0   7  16        101.96        104.49         4.03 o
   1   7  16          4.63          6.07         2.10 o
   2   7  16         81.51         93.12         6.87 o
   3   7  16         19.02         22.63         2.65 o
   1   0  17          0.12          0.42         1.23 o
   2   0  17         93.46         86.96         2.23 o
   3   0  17        616.11        589.23         7.20 o
   4   0  17        115.40        116.34         4.19 o
   5   0  17          9.75          9.88         2.65 o
   6   0  17        176.60        189.14         9.32 o
   7   0  17        164.94        161.72         8.16 o
  -7   1  17         79.84         72.70         6.77 o
  -6   1  17         66.22         74.59         3.52 o
  -5   1  17        119.05        121.26         3.93 o
  -4   1  17         32.58         30.78         2.23 o
  -3   1  17        153.32        151.72         3.02 o
  -2   1  17        410.04        394.32         6.90 o
  -1   1  17         10.07          8.38         1.24 o
   0   1  17        152.78        144.74         2.52 o
   1   1  17         10.09          7.21         1.22 o
   2   1  17        409.94        402.27         4.91 o
   3   1  17        153.06        148.37         3.01 o
   4   1  17         32.73         31.25         2.15 o
   5   1  17        118.69        116.97         4.06 o
   6   1  17         66.14         73.94         4.45 o
   7   1  17         79.74         99.87         7.14 o
  -7   2  17         37.39         38.30         5.66 o
  -6   2  17        104.92        111.83         5.10 o
  -5   2  17          5.89          3.83         2.62 o
  -4   2  17         69.35         66.57         3.34 o
  -3   2  17         19.94         18.71         1.47 o
  -2   2  17         55.01         55.07         2.75 o
  -1   2  17        162.80        156.68         2.88 o
   0   2  17         87.46         82.78         2.76 o
   1   2  17        162.78        154.41         2.81 o
   2   2  17         54.85         50.71         2.16 o
   3   2  17         19.73         18.42         1.76 o
   4   2  17         68.89         71.33         3.27 o
   5   2  17          5.89          4.74         2.05 o
   6   2  17        104.85        104.09         5.05 o
   7   2  17         37.32         38.30         5.38 o
  -6   3  17          7.61          7.04         4.37 o
  -5   3  17         71.66         74.98         3.67 o
  -4   3  17         49.78         57.25         2.74 o
  -3   3  17        120.25        115.77         3.40 o
  -2   3  17         97.04         97.51         3.03 o
  -1   3  17         58.01         51.85         2.39 o
   0   3  17          0.25          1.84         1.65 o
   1   3  17         57.89         55.67         1.88 o
   2   3  17         97.20         93.58         2.73 o
   3   3  17        120.33        118.65         3.77 o
   4   3  17         49.54         51.99         2.95 o
   5   3  17         71.69         70.33         3.49 o
   6   3  17          7.58          5.89         2.43 o
  -6   4  17        138.57        148.90         6.29 o
  -5   4  17         77.43         85.34         3.49 o
  -4   4  17         12.62         14.50         2.14 o
  -3   4  17         36.07         43.60         2.52 o
  -2   4  17         96.58         94.58         3.26 o
  -1   4  17        101.93         93.37         3.05 o
   0   4  17         54.66         48.34         2.75 o
   1   4  17        102.14         96.91         4.06 o
   2   4  17         96.46         92.68         3.00 o
   3   4  17         36.20         38.45         2.30 o
   4   4  17         12.60         12.91         2.88 o
   5   4  17         77.46         91.63         5.02 o
   6   4  17        138.32        135.19         6.11 o
  -5   5  17         26.99         30.74         2.63 o
  -4   5  17         81.03         76.56         2.94 o
  -3   5  17         30.51         28.16         2.07 o
  -2   5  17          3.31          5.17         1.83 o
  -1   5  17          6.87          9.36         1.83 o
   0   5  17          8.93          9.03         2.52 o
   1   5  17          6.92          9.45         2.02 o
   2   5  17          3.23          4.73         1.72 o
   3   5  17         30.62         23.31         2.22 o
   4   5  17         81.13         74.57         4.49 o
   5   5  17         26.83         32.18         3.70 o
  -4   6  17         94.79        103.97         3.54 o
  -3   6  17         14.28         20.38         3.94 o
  -2   6  17         37.44         39.75         2.56 o
  -1   6  17         84.57         92.59         5.41 o
   0   6  17        106.28        102.63         4.00 o
   1   6  17         84.63         89.56         3.76 o
   2   6  17         37.57         39.63         2.86 o
   3   6  17         14.38         13.97         2.11 o
   4   6  17         94.81        104.70         9.55 o
  -3   7  17          0.83         -1.91         2.35 o
  -2   7  17         67.02         70.31         3.22 o
  -1   7  17          4.88          7.77         1.97 o
   0   7  17          0.03         -1.43         1.98 o
   1   7  17          4.92          5.89         2.15 o
   2   7  17         67.13         70.31         4.39 o
   3   7  17          0.87         -0.34         2.08 o
   0   0  18        360.93        359.97         9.55 o
   1   0  18        252.59        248.39         4.06 o
   2   0  18         75.65         73.70         2.38 o
   3   0  18         24.77         25.38         1.91 o
   4   0  18         47.18         54.29         2.76 o
   5   0  18        142.60        146.37         4.26 o
   6   0  18        260.54        269.84         7.23 o
   7   0  18          0.95          4.36         3.71 o
  -6   1  18         20.87         27.71         2.71 o
  -5   1  18          6.25          8.43         2.78 o
  -4   1  18         34.77         37.72         2.43 o
  -3   1  18          9.74          9.97         1.80 o
  -2   1  18       1119.14       1084.02        14.92 o
  -1   1  18        210.29        202.14         3.66 o
   0   1  18        155.44        153.97         3.16 o
   1   1  18        210.32        206.05         3.67 o
   2   1  18       1119.45       1083.43        10.31 o
   3   1  18          9.70          9.64         1.62 o
   4   1  18         34.45         36.21         2.26 o
   5   1  18          6.35          2.78         2.43 o
   6   1  18         20.82         20.38         3.14 o
   7   1  18         79.80         92.64         6.95 o
  -7   2  18         82.50         83.08         7.14 o
  -6   2  18         57.64         62.40         4.49 o
  -5   2  18          7.63          4.18         2.58 o
  -4   2  18         26.69         26.87         3.15 o
  -3   2  18        259.80        229.83         5.02 o
  -2   2  18        101.54        101.44         2.73 o
  -1   2  18        315.85        309.95         4.21 o
   0   2  18        129.21        131.68         3.50 o
   1   2  18        316.25        299.98         4.10 o
   2   2  18        101.45         99.60         2.58 o
   3   2  18        259.73        239.62         3.78 o
   4   2  18         26.82         25.21         2.49 o
   5   2  18          7.75          8.27         2.27 o
   6   2  18         57.56         66.32         4.59 o
   7   2  18         82.39         72.14         6.49 o
  -6   3  18         50.92         50.06        10.48 o
  -5   3  18         84.07         83.36         4.96 o
  -4   3  18          0.05          1.07         1.95 o
  -3   3  18         62.25         59.14         2.75 o
  -2   3  18         40.18         40.24         2.34 o
  -1   3  18         56.78         50.38         2.48 o
   0   3  18         22.43         33.05         1.92 o
   1   3  18         56.63         55.60         1.93 o
   2   3  18         40.09         42.23         1.75 o
   3   3  18         62.04         63.42         2.65 o
   4   3  18          0.05          0.22         1.92 o
   5   3  18         84.07         89.15         3.90 o
   6   3  18         50.75         54.96         3.54 o
  -6   4  18         18.64         10.66         4.54 o
  -5   4  18         36.76         33.28         2.63 o
  -4   4  18         61.17         63.18         5.15 o
  -3   4  18          8.51          8.43         2.42 o
  -2   4  18         22.72         19.81         2.00 o
  -1   4  18         46.48         48.71         2.49 o
   0   4  18          7.24         11.10         2.01 o
   1   4  18         46.36         45.81         2.85 o
   2   4  18         23.02         19.79         1.78 o
   3   4  18          8.58          7.35         1.70 o
   4   4  18         61.55         61.82         3.25 o
   5   4  18         36.82         45.91         6.54 o
   6   4  18         18.61         14.49         3.35 o
  -5   5  18         55.43         50.22         3.48 o
  -4   5  18         59.60         58.59         2.74 o
  -3   5  18         22.89         20.98         2.04 o
  -2   5  18         27.77         26.70         2.32 o
  -1   5  18          4.73          2.63         1.77 o
   0   5  18        114.10        124.48         4.21 o
   1   5  18          4.69          3.78         1.91 o
   2   5  18         27.59         30.67         2.86 o
   3   5  18         23.02         22.95         2.63 o
   4   5  18         59.62         65.92         5.56 o
   5   5  18         55.29         57.72         4.39 o
  -4   6  18          4.25          4.95         2.11 o
  -3   6  18         53.87         60.24         3.13 o
  -2   6  18         42.32         41.78         2.70 o
  -1   6  18         38.67         39.38         2.59 o
   0   6  18          9.88         13.52         2.33 o
   1   6  18         38.62         41.97         2.97 o
   2   6  18         42.35         46.06         3.59 o
   3   6  18         54.03         54.52         4.03 o
   4   6  18          4.32          5.55         2.91 o
  -2   7  18          2.84          5.54         2.42 o
  -1   7  18         80.16         84.12         3.96 o
   0   7  18         14.46         16.87         4.03 o
   1   7  18         80.17         89.38         4.92 o
   2   7  18          2.80          4.90         2.65 o
   1   0  19        715.04        671.00         8.16 o
   2   0  19        615.23        582.20         9.46 o
   3   0  19        133.84        128.11         3.65 o
   4   0  19          7.44         10.77         2.21 o
   5   0  19         57.92         56.56         3.12 o
   6   0  19          0.21          1.53         2.69 o
   7   0  19         41.27         47.66         5.47 o
  -6   1  19         82.83         76.55         4.65 o
  -5   1  19         21.54         21.71         3.25 o
  -4   1  19          9.24          8.97         1.83 o
  -3   1  19        224.72        215.10         5.30 o
  -2   1  19         81.95         74.60         2.59 o
  -1   1  19         21.79         20.55         1.82 o
   0   1  19        848.35        821.72         8.99 o
   1   1  19         21.72         22.07         1.71 o
   2   1  19         81.78         70.60         2.38 o
   3   1  19        224.84        211.89         4.08 o
   4   1  19          9.27          8.91         1.60 o
   5   1  19         21.74         25.37         2.53 o
   6   1  19         82.59         85.73         4.77 o
  -6   2  19         29.99         27.35         5.10 o
  -5   2  19         73.42         72.36         4.48 o
  -4   2  19         25.62         29.87         3.21 o
  -3   2  19         89.28         82.31         4.39 o
  -2   2  19         58.70         57.33         2.15 o
  -1   2  19        105.90        100.32         2.31 o
   0   2  19         58.00         58.43         2.01 o
   1   2  19        105.37        101.58         2.74 o
   2   2  19         58.81         56.85         2.15 o
   3   2  19         89.46         95.08         2.96 o
   4   2  19         25.68         22.03         3.55 o
   5   2  19         73.68         64.50         3.51 o
   6   2  19         29.97         29.90         3.51 o
  -6   3  19         11.89          5.19         6.58 o
  -5   3  19         47.88         38.87         3.87 o
  -4   3  19         37.29         37.66         3.48 o
  -3   3  19         59.73         62.20         2.91 o
  -2   3  19        180.05        166.97         4.37 o
  -1   3  19        229.41        219.60         4.42 o
   0   3  19         32.65         31.63         1.92 o
   1   3  19        229.52        212.04         4.07 o
   2   3  19        179.91        162.90         3.16 o
   3   3  19         59.71         67.42         3.24 o
   4   3  19         37.60         42.07         2.91 o
   5   3  19         48.04         47.86         3.25 o
   6   3  19         11.86         13.32         2.63 o
  -5   4  19         12.65         14.54         2.64 o
  -4   4  19         24.11         25.61         2.85 o
  -3   4  19         16.37         16.53         2.10 o
  -2   4  19         43.89         42.54         2.52 o
  -1   4  19         10.37         11.04         2.25 o
   0   4  19         23.23         29.91         2.52 o
   1   4  19         10.34         13.05         2.21 o
   2   4  19         43.62         44.36         2.55 o
   3   4  19         16.50         17.74         2.31 o
   4   4  19         24.20         26.14         2.61 o
   5   4  19         12.54         13.92         3.33 o
  -5   5  19         44.25         39.02         4.12 o
  -4   5  19         23.18         25.16         2.57 o
  -3   5  19         23.49         26.23         2.42 o
  -2   5  19        116.29        116.13         3.78 o
  -1   5  19         34.07         36.00         2.51 o
   0   5  19        107.86        121.06         4.34 o
   1   5  19         34.21         33.88         2.77 o
   2   5  19        116.41        120.02         4.80 o
   3   5  19         23.57         27.76         3.41 o
   4   5  19         23.13         24.09         3.35 o
   5   5  19         44.15         43.95         5.66 o
  -3   6  19         21.43         23.69         3.64 o
  -2   6  19         72.55         77.40         3.36 o
  -1   6  19         13.81         14.34         2.15 o
   0   6  19          1.62          2.46         2.17 o
   1   6  19         13.81         17.69         2.60 o
   2   6  19         72.55         75.15         3.70 o
   3   6  19         21.46         19.68         3.26 o
  -1   7  19        140.53        144.59         5.08 o
   0   7  19         76.87         77.42         4.79 o
   1   7  19        140.89        141.70         5.96 o
   0   0  20        283.70        260.61         5.93 o
   1   0  20        356.19        359.38         5.87 o
   2   0  20         86.72         89.21         3.10 o
   3   0  20         16.12         19.82         2.65 o
   4   0  20        191.45        190.26         6.36 o
   5   0  20          3.05          1.54         2.24 o
   6   0  20          0.01          0.66         2.52 o
  -6   1  20         69.67         81.97         7.23 o
  -5   1  20         60.35         59.53         8.25 o
  -4   1  20         60.25         53.77         5.38 o
  -3   1  20         44.93         39.14         2.47 o
  -2   1  20          6.64          7.56         1.73 o
  -1   1  20        382.68        362.23         5.27 o
   0   1  20        331.03        343.30         6.18 o
   1   1  20        381.89        366.20         5.25 o
   2   1  20          6.67          6.83         1.58 o
   3   1  20         45.12         42.61         2.15 o
   4   1  20         60.51         59.86         3.04 o
   5   1  20         60.43         58.52         3.26 o
   6   1  20         69.66         73.08         4.58 o
  -6   2  20          1.49          0.00         4.08 o
  -5   2  20         20.52         18.66         3.25 o
  -4   2  20        136.95        134.72         5.75 o
  -3   2  20         82.45         78.94         4.25 o
  -2   2  20         13.17         10.31         2.10 o
  -1   2  20        189.73        188.80         3.21 o
   0   2  20         15.94         14.04         1.94 o
   1   2  20        189.25        188.29         3.63 o
   2   2  20         13.21          7.30         1.84 o
   3   2  20         82.73         81.95         3.61 o
   4   2  20        136.98        141.23         3.70 o
   5   2  20         20.50         19.35         3.11 o
   6   2  20          1.51          6.31         4.17 o
  -6   3  20         15.57          8.53         4.64 o
  -5   3  20         34.36         37.70         3.77 o
  -4   3  20         20.36         18.86         3.11 o
  -3   3  20         84.06         85.06         3.84 o
  -2   3  20         54.97         52.52         2.68 o
  -1   3  20         59.89         61.15         2.78 o
   0   3  20        118.11        112.92         4.12 o
   1   3  20         60.31         63.69         2.92 o
   2   3  20         54.57         56.85         2.60 o
   3   3  20         84.51         92.83         3.73 o
   4   3  20         20.51         26.35         2.28 o
   5   3  20         34.31         36.33         3.06 o
   6   3  20         15.69         20.49         4.73 o
  -5   4  20         12.31         10.23         5.66 o
  -4   4  20         46.18         45.11         4.03 o
  -3   4  20         21.39         26.03         2.40 o
  -2   4  20         17.97         17.88         2.13 o
  -1   4  20         23.34         24.64         2.19 o
   0   4  20         41.45         30.45         2.73 o
   1   4  20         23.34         28.72         3.77 o
   2   4  20         18.04         20.74         2.91 o
   3   4  20         21.30         27.11         6.54 o
   4   4  20         45.94         46.80         2.71 o
   5   4  20         12.30         11.13         3.30 o
  -4   5  20         49.81         50.03         3.81 o
  -3   5  20         75.19         70.39         3.36 o
  -2   5  20         47.61         48.71         2.85 o
  -1   5  20         30.02         33.17         2.44 o
   0   5  20          1.00          0.47         2.08 o
   1   5  20         29.98         36.13         4.04 o
   2   5  20         47.76         43.33         3.57 o
   3   5  20         75.49         85.61         4.04 o
   4   5  20         49.88         60.51         5.66 o
  -3   6  20         28.31         29.29         3.12 o
  -2   6  20          5.07          4.30         2.37 o
  -1   6  20         40.59         38.97         3.55 o
   0   6  20         24.43         31.51         3.06 o
   1   6  20         40.67         40.17         3.08 o
   2   6  20          5.05         10.01         3.99 o
   3   6  20         28.47         24.45         3.47 o
   1   0  21        250.59        236.99         4.71 o
   2   0  21         10.89         13.76         2.01 o
   3   0  21         39.65         37.71         2.85 o
   4   0  21          1.26          0.25         1.98 o
   5   0  21         16.42         23.11         7.46 o
  -6   1  21         20.64         25.22         5.19 o
  -5   1  21         37.88         33.37         3.70 o
  -4   1  21          1.12          3.28         2.65 o
  -3   1  21         42.28         45.56         3.61 o
  -2   1  21         50.45         50.24         2.63 o
  -1   1  21         44.29         40.49         2.40 o
   0   1  21        250.84        247.41         4.29 o
   1   1  21         44.46         40.06         2.14 o
   2   1  21         50.50         49.91         2.36 o
   3   1  21         42.30         49.67         2.76 o
   4   1  21          1.16          1.78         2.03 o
   5   1  21         38.03         39.00         2.94 o
   6   1  21         20.69         24.29         4.73 o
  -5   2  21         29.04         27.21         3.60 o
  -4   2  21         41.66         42.64         3.87 o
  -3   2  21         75.34         75.94         4.36 o
  -2   2  21         40.38         46.30         4.73 o
  -1   2  21         52.26         53.88         2.08 o
   0   2  21         20.20         26.58         1.82 o
   1   2  21         52.33         55.24         2.37 o
   2   2  21         40.18         43.02         2.70 o
   3   2  21         75.26         72.06         2.58 o
   4   2  21         41.77         44.93         2.55 o
   5   2  21         29.17         33.31         2.85 o
   6   2  21          2.55         -3.71         3.71 o
  -5   3  21         37.06         32.36         5.29 o
  -4   3  21         96.42         93.13        11.31 o
  -3   3  21         25.49         27.96         3.31 o
  -2   3  21         54.16         55.20         3.23 o
  -1   3  21         44.42         45.03         2.91 o
   0   3  21         51.47         44.25         3.59 o
   1   3  21         44.13         43.91         3.64 o
   2   3  21         54.19         50.30         2.86 o
   3   3  21         25.47         25.54         2.35 o
   4   3  21         96.43         96.23         4.00 o
   5   3  21         37.32         42.61         2.79 o
  -5   4  21         23.46         24.57         5.19 o
  -4   4  21         51.69         47.69         4.54 o
  -3   4  21         75.89         83.90         4.33 o
  -2   4  21         68.64         72.39         3.16 o
  -1   4  21        126.73        137.18         3.95 o
   0   4  21          1.70         -0.66         2.92 o
   1   4  21        126.03        134.84         5.37 o
   2   4  21         68.74         70.69         4.33 o
   3   4  21         76.18         73.58         3.79 o
   4   4  21         51.72         46.60         4.54 o
   5   4  21         23.41         17.96         3.56 o
  -4   5  21         27.43         21.98         4.91 o
  -3   5  21         62.61         58.48         3.71 o
  -2   5  21          1.83          3.99         1.97 o
  -1   5  21         14.86         13.36         2.20 o
   0   5  21        116.68        128.22         4.52 o
   1   5  21         14.98         13.91         2.98 o
   2   5  21          1.77          1.54         2.55 o
   3   5  21         62.65         66.12         4.52 o
   4   5  21         27.34         28.10         5.66 o
  -2   6  21         35.59         35.97         3.23 o
  -1   6  21        279.54        296.79         7.02 o
   0   6  21          6.75          6.97         3.01 o
   1   6  21        278.96        296.14        10.48 o
   2   6  21         35.65         28.00         4.82 o
   0   0  22         80.61         82.15         3.84 o
   1   0  22         33.15         37.98         2.46 o
   2   0  22         76.03         78.23         3.17 o
   3   0  22        119.18        123.54         4.23 o
   4   0  22          0.06          0.55         1.89 o
   5   0  22        167.55        164.81        15.16 o
  -5   1  22         19.52         12.47         3.21 o
  -4   1  22          1.86          0.71         2.46 o
  -3   1  22         21.76         26.87         3.18 o
  -2   1  22          5.17          8.49         1.88 o
  -1   1  22        195.92        187.64         4.36 o
   0   1  22         12.20         16.34         2.19 o
   1   1  22        195.47        197.22         4.37 o
   2   1  22          5.26          7.28         2.26 o
   3   1  22         21.94         23.68         2.28 o
   4   1  22          1.85         -0.24         1.91 o
   5   1  22         19.53         21.76         2.57 o
  -5   2  22         76.68         76.96         7.05 o
  -4   2  22         66.74         59.20         6.17 o
  -3   2  22         35.94         37.68         3.57 o
  -2   2  22         34.81         40.05         8.48 o
  -1   2  22          8.09          7.75         2.70 o
   0   2  22          6.62          9.38         1.51 o
   1   2  22          8.13          9.86         1.65 o
   2   2  22         34.59         31.90         2.13 o
   3   2  22         36.04         36.64         2.14 o
   4   2  22         66.99         64.83         3.25 o
   5   2  22         76.78         80.85         4.59 o
  -5   3  22         19.99         31.99         5.56 o
  -4   3  22         82.17         78.84         4.85 o
  -3   3  22         17.00         18.68         3.43 o
  -2   3  22          1.85          3.19         2.19 o
  -1   3  22         45.19         42.97         2.98 o
   0   3  22         20.84         19.71         3.08 o
   1   3  22         45.18         40.81         3.60 o
   2   3  22          1.86         -0.71         4.13 o
   3   3  22         17.01         17.96         2.22 o
   4   3  22         82.33         81.65         3.83 o
   5   3  22         19.91         19.66         4.54 o
  -4   4  22         59.40         56.10         6.21 o
  -3   4  22         70.97         67.74         4.49 o
  -2   4  22          9.87         11.55         2.40 o
  -1   4  22        188.56        191.07         5.15 o
   0   4  22          2.70          1.52         2.62 o
   1   4  22        188.82        196.62         6.34 o
   2   4  22          9.92          9.12         2.92 o
   3   4  22         70.76         68.74         3.76 o
   4   4  22         59.51         47.57         6.49 o
  -3   5  22         35.84         33.20         3.87 o
  -2   5  22         77.20         78.83         4.95 o
  -1   5  22         20.24         21.90         2.75 o
   0   5  22         10.89         14.19         3.06 o
   1   5  22         20.22         23.09         3.34 o
   2   5  22         77.19         81.14         6.95 o
   3   5  22         35.80         34.68         5.38 o
  -1   6  22        171.58        174.56         6.96 o
   0   6  22         19.67         21.23         4.82 o
   1   6  22        171.67        184.90         9.37 o
   1   0  23         20.27         23.61         2.21 o
   2   0  23          1.75          1.61         1.98 o
   3   0  23          5.13          5.85         1.98 o
   4   0  23         55.28         60.75         6.72 o
   5   0  23         50.36         58.51         6.12 o
  -5   1  23         25.08         26.15         5.19 o
  -4   1  23        111.19        106.15         7.60 o
  -3   1  23        142.89        142.00         5.41 o
  -2   1  23         40.18         34.50         3.34 o
  -1   1  23         14.83         16.48         1.80 o
   0   1  23          1.20          1.62         1.50 o
   1   1  23         14.80         19.63         2.06 o
   2   1  23         40.06         37.14         2.57 o
   3   1  23        143.09        146.86         4.16 o
   4   1  23        111.27        114.81         5.90 o
   5   1  23         24.99         24.88         3.47 o
  -5   2  23        121.17        118.51         8.16 o
  -4   2  23         94.30        102.76         5.21 o
  -3   2  23         46.01         48.45         3.93 o
  -2   2  23         71.33         70.76         4.19 o
  -1   2  23         86.36         89.45         5.38 o
   0   2  23         35.41         41.54         4.82 o
   1   2  23         86.32         85.96         3.56 o
   2   2  23         71.42         71.14         3.96 o
   3   2  23         45.81         49.45         2.83 o
   4   2  23         94.40         93.47         3.75 o
   5   2  23        121.22        119.67         7.14 o
  -4   3  23          4.92          4.27         4.27 o
  -3   3  23         44.71         42.98         3.93 o
  -2   3  23        178.49        195.12        11.03 o
  -1   3  23         12.21         15.99         2.50 o
   0   3  23          0.50         -2.49         2.49 o
   1   3  23         12.15          9.61         2.93 o
   2   3  23        178.48        182.24         6.31 o
   3   3  23         44.78         44.49         4.31 o
   4   3  23          4.85          4.83         2.59 o
  -3   4  23        262.40        260.94        10.76 o
  -2   4  23          7.22          7.97         2.43 o
  -1   4  23         22.57         21.56         4.27 o
   0   4  23         72.28         78.03         4.79 o
   1   4  23         22.79         26.82         4.64 o
   2   4  23          7.26          7.27         2.93 o
   3   4  23        262.05        264.96         9.37 o
   4   4  23         49.13         47.70         4.62 o
  -2   5  23         43.36         49.12         4.45 o
  -1   5  23          9.52         10.30         3.11 o
   0   5  23         40.97         46.64         5.84 o
   1   5  23          9.42          6.77         4.36 o
   2   5  23         43.51         44.23         5.75 o
   0   0  24          2.52          0.88         2.15 o
   1   0  24        242.90        243.57         6.53 o
   2   0  24         22.32         28.32         2.59 o
   3   0  24         52.66         58.98         4.00 o
   4   0  24          4.31          2.80         2.72 o
   5   0  24        166.62        164.32         8.72 o
  -5   1  24          8.72          3.99         4.27 o
  -4   1  24         55.35         57.90         4.29 o
  -3   1  24        178.68        178.97         6.06 o
  -2   1  24         26.00         24.23         3.14 o
  -1   1  24          9.21         11.90         2.11 o
   0   1  24         86.49         91.44         5.56 o
   1   1  24          9.18          8.61         1.97 o
   2   1  24         25.95         26.90         2.42 o
   3   1  24        179.07        179.50         4.65 o
   4   1  24         55.60         62.71         3.34 o
   5   1  24          8.58          8.35         3.99 o
  -4   2  24         48.85         51.00         6.03 o
  -3   2  24         95.48        104.44         5.11 o
  -2   2  24         72.46         78.02         4.59 o
  -1   2  24         36.90         38.03         3.54 o
   0   2  24         20.00         20.58         2.98 o
   1   2  24         37.17         34.31         4.73 o
   2   2  24         72.25         77.75         4.19 o
   3   2  24         95.55        101.49         4.75 o
   4   2  24         48.93         53.66         3.96 o
  -4   3  24         71.04         70.38         6.95 o
  -3   3  24         17.47         26.68         3.50 o
  -2   3  24         98.20         95.22         5.05 o
  -1   3  24          3.78          4.22         2.52 o
   0   3  24          3.11          9.96         2.97 o
   1   3  24          3.75          4.48         2.86 o
   2   3  24         98.16         91.33         8.48 o
   3   3  24         17.39         12.80         4.08 o
  -2   4  24          5.68          6.68         4.17 o
  -1   4  24         61.95         65.40         3.68 o
   0   4  24         74.04         72.07         3.80 o
   1   4  24         61.90         65.62         9.27 o
   2   4  24          5.65          1.95         4.17 o
   3   4  24         92.46         99.59         7.88 o
  -1   5  24         19.13         26.06         5.29 o
   0   5  24          5.88          3.39         2.95 o
   1   5  24         19.14         30.79         5.47 o
   1   0  25         31.66         32.40         2.55 o
   2   0  25         26.34         32.06         2.59 o
   3   0  25        258.72        267.50         7.21 o
   4   0  25          0.92          2.26         2.65 o
  -4   1  25          1.87          2.41         3.89 o
  -3   1  25         25.10         29.78         3.50 o
  -2   1  25        140.63        145.82         5.57 o
  -1   1  25        112.08        112.84         6.03 o
   0   1  25          8.76         10.33         1.77 o
   1   1  25        112.30        115.73         3.75 o
   2   1  25        140.71        150.23         4.22 o
   3   1  25         25.20         24.70         2.53 o
   4   1  25          1.82          1.52         2.72 o
  -4   2  25         71.30         77.06         6.95 o
  -3   2  25         17.60         10.62         3.08 o
  -2   2  25         21.11         26.75         3.41 o
  -1   2  25         30.87         31.72         3.80 o
   0   2  25         15.93         14.20         2.83 o
   1   2  25         30.85         34.50         4.82 o
   2   2  25         20.88         24.02         4.45 o
   3   2  25         17.48         11.29         3.38 o
   4   2  25         71.23         75.21         6.58 o
  -3   3  25         24.36         20.49         5.01 o
  -2   3  25         76.19         79.36         4.82 o
  -1   3  25         17.64         19.20         3.94 o
   0   3  25         73.33         78.21         4.69 o
   1   3  25         17.67         17.90         4.45 o
   2   3  25         76.33         81.04         6.68 o
   3   3  25         24.42         25.31         4.82 o
  -2   4  25         35.96         17.34         4.91 o
  -1   4  25         28.79         31.16         5.29 o
   0   4  25          4.21          3.73         3.05 o
   1   4  25         28.79         31.81         5.66 o
   2   4  25         35.93         30.60         5.47 o
   0   0  26        293.14        307.59         7.31 o
   1   0  26          5.43          8.08         1.78 o
   2   0  26          0.01         -0.58         2.52 o
   3   0  26         14.00         19.13         5.05 o
  -3   1  26        157.03        166.63         6.10 o
  -2   1  26         54.49         60.72         6.21 o
  -1   1  26          0.45         -2.36         2.36 o
   0   1  26         14.21         15.72         2.89 o
   1   1  26          0.43          0.15         5.56 o
   2   1  26         54.45         62.32         3.56 o
   3   1  26        156.93        159.70         4.56 o
  -3   2  26        192.87        196.77         9.55 o
  -2   2  26         61.78         67.09         4.46 o
  -1   2  26          0.64          2.81         2.59 o
   0   2  26          8.54          8.05         2.85 o
   1   2  26          0.66          0.46         3.52 o
   2   2  26         61.86         61.57         5.84 o
   3   2  26        192.82        208.64         9.18 o
  -2   3  26        130.98        135.01         8.25 o
  -1   3  26         77.65         83.64         7.05 o
   0   3  26         11.15         10.75         2.92 o
   1   3  26         77.84         70.29         6.49 o
   1   0  27          0.01         -1.94         1.94 o
   2   0  27          0.27          0.44         6.07 o
   3   0  27          7.57          6.77         4.17 o
  -3   1  27         41.19         57.86         6.12 o
  -2   1  27         58.24         64.54         8.35 o
  -1   1  27         43.49         40.88         3.67 o
   0   1  27         18.49         15.87         2.92 o
   1   1  27         43.32         43.58         5.10 o
   2   1  27         58.38         52.73         3.90 o
   3   1  27         41.14         45.16         5.56 o
  -2   2  27         86.93         83.08         7.14 o
  -1   2  27         14.24         10.33         2.98 o
   0   2  27          5.48          3.74         3.15 o
   1   2  27         14.04          6.03         3.89 o
   2   2  27         86.94         86.52         6.68 o
  -1   3  27        111.25        114.06         7.97 o
   0   3  27         19.33         24.39         5.10 o
   0   0  28        126.96        122.76         8.48 o
   1   0  28          1.43         -0.21         5.56 o
   2   0  28         60.20         52.78         4.06 o
  -1   1  28         65.76         78.00         4.65 o
   0   1  28        149.71        151.89         6.49 o
   1   1  28         66.16         71.11         4.39 o
   0   2  28         56.45         61.11         6.21 o
                                                
