# Supplementary material for: Crystal structure of 1,2,3,4-di-O-methyl­ene-α-d-galacto­pyran­ose
Source: Acta Crystallogr E Crystallogr Commun. 2015 Nov 21;71(Pt 12):o961–2. doi: 10.1107/S2056989015021854 (PMC4719923; doi:10.1107/S2056989015021854)
Supplement: Supplementary file 3 [file e-71-0o961-Isup3.cml]

<?xml version="1.0" ?>
<cml>
<molecule id="m1">
  <atomArray>
    <atom id="a1" elementType="O"
          x2="1.100000023841858" y2="2.805033866812966" />
    <atom id="a2" elementType="C"
          x2="-0.2336693172064006" y2="2.0350169262539257" />
    <atom id="a3" elementType="C"
          x2="-0.2336693172064006" y2="0.4949830451358448" />
    <atom id="a4" elementType="C"
          x2="1.100000023841858" y2="-0.2750338954231957" />
    <atom id="a5" elementType="C"
          x2="2.4336693648901164" y2="0.4949830451358448" />
    <atom id="a6" elementType="C"
          x2="2.4336693648901164" y2="2.0350169262539257" />
    <atom id="a7" elementType="O"
          x2="-1.6982865400072642" y2="2.510816374666173" />
    <atom id="a8" elementType="C"
          x2="-2.6034468959987764" y2="1.2649091831220693" />
    <atom id="a9" elementType="O"
          x2="-1.6983031730731355" y2="0.019092549381038326" />
    <atom id="a10" elementType="O"
          x2="1.420154838874627" y2="-1.7813025097376736" />
    <atom id="a11" elementType="C"
          x2="2.9517248541946284" y2="-1.9422912791394729" />
    <atom id="a12" elementType="O"
          x2="3.578080308629621" y2="-0.5355137243153067" />
    <atom id="a13" elementType="C"
          x2="3.767348486718152" y2="2.8050169262539257" />
    <atom id="a14" elementType="O"
          x2="5.101027608546188" y2="2.0350169262539257" />
  </atomArray>
  <bondArray>
    <bond atomRefs2="a1 a2" order="1" />
    <bond atomRefs2="a1 a6" order="1" />
    <bond atomRefs2="a3 a4" order="1" />
    <bond atomRefs2="a5 a6" order="1" />
    <bond atomRefs2="a3 a9" order="1">
      <bondStereo>W</bondStereo>
    </bond>
    <bond atomRefs2="a3 a2" order="1" />
    <bond atomRefs2="a2 a7" order="1">
      <bondStereo>W</bondStereo>
    </bond>
    <bond atomRefs2="a7 a8" order="1" />
    <bond atomRefs2="a8 a9" order="1" />
    <bond atomRefs2="a5 a12" order="1">
      <bondStereo>H</bondStereo>
    </bond>
    <bond atomRefs2="a5 a4" order="1" />
    <bond atomRefs2="a4 a10" order="1">
      <bondStereo>H</bondStereo>
    </bond>
    <bond atomRefs2="a10 a11" order="1" />
    <bond atomRefs2="a11 a12" order="1" />
    <bond atomRefs2="a6 a13" order="1">
      <bondStereo>H</bondStereo>
    </bond>
    <bond atomRefs2="a13 a14" order="1" />
  </bondArray>
</molecule>
</cml>
